# Supplementary material for: The grapevine ABC transporter B family member 15 is a trans-resveratrol transporter out of grapevine cells
Source: Front Plant Sci. 2025 Jan 20;15:1450638. doi: 10.3389/fpls.2024.1450638 (PMC11792551; doi:10.3389/fpls.2024.1450638)
Supplement: Supplementary file 1 [file DataSheet1.zip]

Archive with 7 entries (7 files):
- Figure S1.tif
- Figure S2.tif
- Figure S3.tif
- Figure S4.tif
- Figure S5.tif
- Supplementary Methods.docx
- Supplementary Tables.xlsx
