# Supplementary material for: The grapevine ABC transporter B family member 15 is a trans-resveratrol transporter out of grapevine cells
Source: Front Plant Sci. 2025 Jan 20;15:1450638. doi: 10.3389/fpls.2024.1450638 (PMC11792551; doi:10.3389/fpls.2024.1450638)
Supplement: Supplementary file 1 [file DataSheet1.zip › Supplementary Tables.xlsx]

## Sheet: Table S1
Subcellular		Protein identifier		Description		Peptide		Peptide m/z		Fragment ion m/z		ion series
compartment
Cytosol		XP_002263145.2		Encodes a glyceraldehyde-3-phosphate dehydrogenase		VLPSLNGK		414.253		615.346		y6
				involved in the glycolisis						518.293		y5
										431.261		y4
Nucleus		XP_010648398.1		Encodes a nucleolin like 1, RNA binding protein		TLFVGNLSFSVQK		720.398		662.398		y6
										605.377		y5
										506.308		y4
Tonoplast		NP_001267873.1		Encodes a monosaccharide transport tonoplastic		GPMWAALLEPGVK		684.871		897.54		y9
				involved in the hexose transport						755.466		y7
										400.255		y4
PM		XP_034702722.1		Encodes an aquaporin PIP1-3-like		DLPPAPLFEPGELK		761.911		1197.65		y11
										1029.56		y9
										543.314		y5

## Sheet: Table S2
Table S2: Selected proteins for figure 2
				CONTROL PM			CONTROL TP			ELICITED PM			ELICITED TP
PERFIL		Description		C1M	C2M	C3M	C1T	C2T	C3T	E1M	E2M	E3M	E1T	E2T	E3T	SCORE	ANOVA
Green	VIT_218s0001g06250.1;VIT_200s1217g00010.1	3-deoxy-d-arabino-heptulosonate 7-phosphate synthase	DAHPS	40597.4	48754.5	37188	26887.6	27719.9	26946.8	86591.4	65644.1	77602.7	56596.9	60765.6	47743.6	190.42	3.05811e-05
Green	VIT_214s0066g02320.1;VIT_214s0066g02320.2;VIT_214s0066g02320.3;VIT_214s0066g02320.4;VIT_214s0066g02320.5;VIT_214s0066g02316.1;VIT_219s0085g00060.1	abc transporter b family member	ABC B	3080.97	3324.63	2933.2	1681.24	1196.2	2517.17	8289.23	7827.03	9253.05	9998.37	5326.12	7995.51	74.67	0.00015
Green	VIT_206s0004g08150.1;VIT_212s0028g03080.1;VIT_212s0028g03080.2;VIT_212s0028g03080.3;VIT_212s0028g03080.4;VIT_215s0048g01010.1;VIT_218s0001g00590.1;VIT_218s0001g00610.1;VIT_218s0001g00610.2;VIT_218s0001g00610.3	cinnamate-4-hydroxylase	C4H	111346	133037	184087	62490.4	53055.9	89490.2	227954	677695	467528	161679	244289	240589	650.86	0.00144565
Green	VIT_208s0040g01710.1	phenylalanine ammonia-lyase	PAL	3193.17	3690.88	2669.05	3243.22	2470.63	4358.27	4316.52	8335.7	7429.67	4457.16	6039.16	8691.93	209.53	0.0261471
Green	VIT_216s0100g01120.1;VIT_200s1492g00010.1;VIT_216s0022g01000.1;VIT_216s0022g01020.1;VIT_216s0022g01140.1;VIT_216s0022g01190.1	stilbene synthase	STS	3867.19	3456.22	4429.84	1589.37	2054.75	1938.95	8864.54	8203.77	12164.5	18289.5	12447.1	20627.3	565.17	2.98039e-06
Green	VIT_216s0100g00830.1;VIT_216s0100g00910.1;VIT_216s0100g01150.1;VIT_210s0042g00910.1;VIT_200s0558g00020.1;VIT_200s0558g00020.2;VIT_200s0558g00020.3;VIT_200s0558g00020.4;VIT_200s0558g00020.5;VIT_200s0558g00020.6;VIT_200s0558g00020.7;VIT_207s0005g05510.1;VIT_213s0047g01110.1;VIT_213s0047g01110.2;VIT_217s0000g05200.1;VIT_217s0000g05200.2;VIT_217s0000g05200.3;VIT_217s0000g05200.4;VIT_217s0000g05200.5;…	stilbene synthase	STS	1067.39	391.505	918.955	3630.57	487.651	2292.94	22389.8	14125.9	26148.2	31758	43341.3	67412.5	597.37	0.000125622
Green	VIT_216s0100g00780.1	stilbene synthase	STS	6212.36	985.384	1979.04	5480.33	2613.89	2845.53	48257.1	19590.7	51851.9	68460.7	59674.4	82738.2	550.18	0.000187924
Green	VIT_216s0100g01020.2	stilbene synthase	STS	18047.1	7972.61	9289.85	7524.17	11562.8	5477.61	190579	21498.7	208271	326373	134855	204713	603.32	0.00142601
Green	VIT_216s0100g00940.1;VIT_216s0100g00850.1;VIT_216s0100g00930.1;VIT_216s0100g00860.1;VIT_216s0100g00810.1;VIT_216s0100g00960.1	stilbene synthase 4-like	STS	14703.3	5241.38	9918.92	3500.12	3448.03	4228.77	111597	43291.6	117294	185011	84698.4	185510	518.59	2.27952e-05
Green	VIT_211s0078g00290.1	trans-cinnamate 4-monooxygenase	C4H	3589.68	4441.46	4769.37	2044.25	2267.89	1802.7	21547.1	34492.8	42868.9	16628.3	20061.8	27409.5	203	1.57779e-06
Green	VIT_211s0065g00350.1	trans-cinnamate 4-monooxygenase	C4H	14509.9	23570.6	16020.5	8392.67	9897.28	9910.05	105443	150291	223711	86337	97581.7	143226	373.7	3.01332e-06
Green	VIT_216s0100g01070.1;VIT_216s0100g01130.1;VIT_216s0100g01160.1;VIT_216s0100g01170.3;VIT_216s0100g01170.1;VIT_216s0100g01170.4	stilbene synthase	STS	75976	91341.1	38869.1	73976	71253.8	63199.9	46415.6	88808.4	206702	472438	214763	320167	629.17	0.0119099
Green	VIT_209s0002g05600.1;VIT_204s0008g04790.1;VIT_204s0008g04790.2;VIT_206s0004g06560.1;VIT_209s0002g05510.1;VIT_209s0002g06940.1;VIT_211s0016g04590.1;VIT_211s0016g04540.1;VIT_214s0060g00470.1;VIT_214s0060g00470.2;VIT_214s0060g00470.3;VIT_204s0008g04230.1;VIT_209s0002g03590.1;VIT_209s0002g05380.1;VIT_213s0074g00660.2;VIT_201s0011g02970.1;VIT_201s0011g04340.1;VIT_201s0127g00740.1;VIT_201s0127g00740.2;…	pleiotropic drug resistance protein 1-like	PDR	29220.1	76926.5	58402.4	14116.1	15221.4	37648.1	70344.5	115504	143271	80441	82239.1	127762	677.99	0.00555174
Pink	VIT_213s0067g02870.1;VIT_213s0067g02870.2	chalcone isomerase	CHI	91050.9	96630	137531	66326.2	74314.3	47862.6	21916.3	14609.6	21607.2	28174.5	57042.2	45684.8	125.04	0.000317692
Pink	VIT_213s0067g03820.1	chalcone isomerase	CHI	189078	222278	173078	266718	243260	109504	70942.4	40711.2	51295.7	108202	120842	104448	223.94	0.00178661
Pink	VIT_205s0136g00260.1	chalcone synthase	CHS	20020.6	20599.8	10084.2	27746.6	23091.5	16827.6	13054.3	8522.85	11087.3	13715.1	14139.8	14584	239.11	0.0540736
Yellow	VIT_205s0102g00145.1;VIT_205s0102g00145.2;VIT_205s0102g00145.3	inositol transporter	InTr	3811.75	4108.56	4717.9	9464.04	14303	13929.8	5566.71	4755.84	6369.76	34805.8	27946.5	26913.7	25.9	1.81761e-06
Yellow	VIT_202s0025g02390.1;VIT_202s0025g02390.2;VIT_202s0025g02390.3	oligopeptide transporter 7-like	OpepTr	1529.77	1576.99	1935.1	9763.11	7309.33	21879.8	1413.02	1608.75	946.663	21068.8	14060.3	21543.2	52.22	2.17482e-05
Yellow	VIT_218s0122g00850.1;VIT_218s0122g00850.2;VIT_218s0122g00850.3;VIT_218s0122g00850.4;VIT_218s0122g00850.5;VIT_203s0038g03940.1;VIT_203s0038g03940.2;VIT_203s0038g03940.3;VIT_203s0038g03940.4;VIT_203s0038g03940.5;VIT_207s0031g02270.1;VIT_207s0031g02270.2	tonoplastic monosaccharide transporter	tMSTr	29282.4	64123.4	38161.9	118440	231200	332228	21506.8	26691.9	30974	316721	331172	388489	399.46	4.12037e-05
Yellow	VIT_214s0060g01280.3;VIT_214s0060g01280.1;VIT_214s0060g01280.2;VIT_209s0002g07920.1;VIT_209s0002g07940.2;VIT_209s0002g08010.1;VIT_210s0071g01200.1	vacuolar h+-translocating inorganic pyrophosphatase	vHPP	21453.9	31618.7	27830.7	73886.2	84797.8	157607	16758.7	42228	32996.2	134912	104816	177495	410.41	0.000791072
Yellow	VIT_211s0118g00350.1;VIT_211s0118g00350.2	vacuolar h+-translocating inorganic pyrophosphatase	vHPP	3014.49	4622.84	3544.85	10213.4	11000.6	22591.9	3369.27	6784.33	5011.54	17064.7	12083.1	20216.8	279.79	0.00116453
Yellow	VIT_219s0015g00020.1	abc transporter c family member 3-like	ABC C	17741.2	17164.3	13539.6	18170	24873.8	26579.4	19191.6	13577.8	16284	40739.1	43101.2	42839.3	228.96	0.000168573
Yellow	VIT_204s0008g02740.1;VIT_204s0008g02740.2;VIT_204s0008g02740.6;VIT_204s0008g02740.3;VIT_204s0008g02740.4;VIT_204s0008g02740.5;VIT_203s0038g04500.1;VIT_203s0038g04500.2;VIT_203s0038g04500.3;VIT_204s0008g05370.1;VIT_204s0008g05400.1;VIT_204s0044g01710.1;VIT_207s0005g04480.1;VIT_207s0005g04480.2;VIT_207s0005g04480.3;VIT_207s0005g04480.4;VIT_216s0013g02120.1;VIT_218s0086g00265.1	abc1 family protein	ABC1	18427.7	30051.3	18579.9	24765.7	28497.3	38462.8	20570.4	20122.8	22604.1	43654.8	44898.2	48472	239.24	0.00289931
Yellow	VIT_216s0050g00900.1;VIT_216s0050g00910.1	multidrug resistance	MRP.1	1176.8	2698.7	1975.53	6569.88	9380.85	12917.1	1155.23	2195.56	2072.59	12559.5	7845.07	9685.05	56.81	0.000243669
Yellow	VIT_208s0056g01120.1;VIT_208s0056g01120.2;VIT_208s0056g01120.3;VIT_208s0056g01120.4;VIT_208s0056g01120.5;VIT_208s0056g01120.6;VIT_208s0056g01120.7;VIT_208s0056g01120.8	multidrug resistance	MRP	6801.55	6098.6	5762.6	7502.46	10263.4	15236.2	4766.45	3833.7	5987.03	24316.3	18140.8	17871.5	25.6	0.000301857
Yellow	VIT_218s0001g12560.1;VIT_218s0001g05660.1	sugar transporter erd6-like 6	STrL	31095.7	68061.6	39038.6	85755.3	101883	225262	30160.7	30463.6	39019.2	185387	157679	220294	189.08	0.000744901
Yellow	VIT_207s0005g00260.1;VIT_207s0005g00260.2;VIT_207s0005g00260.3;VIT_201s0010g02440.1;VIT_215s0021g00220.1;VIT_215s0021g00220.2;VIT_200s0214g00070.1	abc transporter c family member 4-like	ABCC	8138.76	20212.3	14342.8	13417.4	16660.3	26419.8	8274.71	11228.9	11192	51546.4	36843.8	36829.7	46.38	0.00319366
Orange	VIT_218s0001g03510.1;VIT_205s0165g00130.1;VIT_205s0165g00160.1;VIT_212s0028g03920.1;VIT_212s0028g03950.1;VIT_212s0035g01810.1;VIT_212s0035g01810.2;VIT_212s0035g01810.3;VIT_212s0035g01810.4;VIT_212s0059g00120.1;VIT_212s0059g00160.1;VIT_213s0047g01180.1;VIT_213s0067g01300.1;VIT_214s0108g00710.1;VIT_214s0108g00710.2;VIT_214s0108g00710.3;VIT_215s0021g00210.1;VIT_217s0000g01270.1;VIT_217s0000g01270.2;…	flavonol synthase	FS	9568.44	5640.54	13457.9	1663.15	1409.22	788.527	6093.2	13598.5	12478.8	1495.24	1798.82	2671.18	30.72	0.000326787
Blue	VIT_201s0113g00540.1	vesicle transport v-snare 13	VTS	70.3006	131.651	84.4966	511.562	245.471	1412.23	68.0518	72.1131	60.8516	177.617	232.596	273.004	19.88	0.00260625
Blue	VIT_203s0038g04670.1;VIT_203s0038g04680.1;VIT_203s0038g04620.1;VIT_203s0038g04620.2;VIT_200s1235g00030.1;VIT_203s0038g04630.1;VIT_203s0038g04660.1	isoflavone reductase homolog	IFR	79108	71576.9	43858.4	157521	111519	69414.6	27684.5	23198.4	31370.5	40475.2	42374.8	62511.3	202.38	0.00311905
Blue	VIT_219s0135g00030.1	caffeic acid methyltransferase	COMT	4576.15	1774.65	965.102	9786.94	4724.86	5246.05	990.656	772.282	1014.89	4747.49	3222.09	3152.85	25.46	0.00499718
Blue	VIT_211s0016g00920.1	copper transporter	CuTr	25522.2	44950.8	48556.2	37634.4	51697.3	74487.1	9169.95	14951.7	16671	66261.6	72720.1	55770.5	29.11	0.000841015

## Sheet:  Table S3
Table S3: Total proteins identified in label-free proteomic analysis of control (C#) elicited (E#) plasma membrane (M) and tonoplast (T) fractions.
The total number of the identified proteins is 1765 of which 1637 are quantified. Identification is based on a number of peptides assigned with a summed score above the threshold set, whilst quantification requests that at least one of the assigned peptides be unique for that protein. Proteins beyond protein #1637 have no unique peptides (column C) thus statistics columns are empty (columns from …
												Normalized abundance
Accession												contol memb			control tono			elicitado memb			elicitado tono			Tags
VIT_209s0070g00160.1	Peptide count	Unique peptides	Confidence score	Anova (p)	q Value	Max fold change	Power	Highest mean condition	Lowest mean condition	Mass	Description	C1M	C2M	C3M	C1T	C2T	C3T	E1M	E2M	E3M	E1T	E2T	E3T	score>15	Todos Anova p-value <= 0.05	Todos Max fold change >= 5	Todos Anova p-value <= 0.02	membrana Anova p-value <= 0.02	membMax fold change >= 4	membAnova p-value <= 0.05	tonoplas Max fold change >= 4	tonop Anova p-value <= 0.02	contamMax fold change <= 2	Anova p-value >= 0.02	sin datos	contamMax fold change <= 3	pura membrana	controles Anova p-value <= 0.05	Todos Max fold change >= 4
VIT_211s0078g00290.1	4	1	15.78	2.51799e-07	0.000149916	7.17026	1	elicitado tono	contol memb	45041.4	protein kinase	5093.37	4924.91	6139.54	6589.15	5406.73	7107.83	9386.2	11611.6	10126.3	40404.3	42704.5	32747	x	x	x	x	x			x	x		x					x
VIT_205s0102g00145.1;VIT_205s0102g00145.2;VIT_205s0102g00145.3	14	4	203	1.57779e-06	0.000226946	16.1752	1	elicitado memb	control tono	61103.8	trans-cinnamate 4-monooxygenase	3589.68	4441.46	4769.37	2044.25	2267.89	1802.7	21547.1	34492.8	42868.9	16628.3	20061.8	27409.5	x	x	x	x	x	x	x	x	x		x				x	x
VIT_216s0100g01120.1;VIT_200s1492g00010.1;VIT_216s0022g01000.1;VIT_216s0022g01020.1;VIT_216s0022g01140.1;VIT_216s0022g01190.1	2	2	25.9	1.81761e-06	0.000226946	7.09484	1	elicitado tono	contol memb	53417.9	inositol transporter	3811.75	4108.56	4717.9	9464.04	14303	13929.8	5566.71	4755.84	6369.76	34805.8	27946.5	26913.7	x	x	x	x					x					x	x	x
VIT_211s0065g00350.1	23	1	565.17	2.98039e-06	0.000226946	9.19995	1	elicitado tono	control tono	43190.9	stilbene synthase	3867.19	3456.22	4429.84	1589.37	2054.75	1938.95	8864.54	8203.77	12164.5	18289.5	12447.1	20627.3	x	x	x	x	x			x	x		x				x	x
VIT_216s0098g01580.1;VIT_216s0098g01580.2	22	12	373.7	3.01332e-06	0.000226946	17.0016	1	elicitado memb	control tono	60931.5	trans-cinnamate 4-monooxygenase	14509.9	23570.6	16020.5	8392.67	9897.28	9910.05	105443	150291	223711	86337	97581.7	143226	x	x	x	x	x	x	x	x	x		x				x	x
VIT_202s0025g02140.1;VIT_202s0025g02140.2	38	6	738.34	3.81179e-06	0.000226946	3.02118	1	elicitado memb	control tono	73716.1	luminal binding protein	108630	116972	94732.4	46907.5	48185.7	34710.1	126219	139089	126852	47250	52411	48166.3	x	x		x									x		x
VIT_211s0016g04420.1;VIT_200s0220g00150.1;VIT_203s0038g02740.1;VIT_204s0044g00760.1;VIT_206s0004g06300.1;VIT_206s0004g06300.2;VIT_206s0004g06300.3;VIT_206s0004g06300.4;VIT_206s0004g06300.5;VIT_209s0002g03650.1;VIT_212s0035g00990.1;VIT_214s0083g00590.1;VIT_214s0083g00590.2;VIT_214s0083g00590.3;VIT_214s0083g00590.4	41	8	811.85	3.81179e-06	0.000226946	3.02118	1	elicitado memb	control tono	73808.2	luminal binding protein	206238	222075	179853	89055.7	91482.5	65898.4	239631	264065	240833	89706	99504.4	91445.6	x	x		x									x		x
VIT_212s0059g01560.1	35	34	505.36	5.75239e-06	0.000285404	9.17237	1	elicitado tono	elicitado memb	286721	dnaj homolog subfamily c member 13-like	12399.9	15844.6	14552.6	35476.5	41817	65962.2	9359.77	12945.5	11943.4	98059.7	84729.5	131352	x	x	x	x										x	x	x
VIT_210s0003g05020.1;VIT_210s0003g05020.3;VIT_210s0003g05020.4;VIT_210s0003g05020.2	10	9	176.64	6.29796e-06	0.000288436	3.56524	1	elicitado memb	control tono	47006	protein disulfide isomerase family	52800.5	57924.1	62801.3	18667.7	25859.3	21635.1	71528.3	90304	74051.5	45324.3	46245.6	40175	x	x		x					x				x		x
VIT_201s0026g01650.1	9	9	129.67	6.79819e-06	0.000289107	4.38103	1	control tono	elicitado memb	44821.6	gtp-binding protein	19449.5	20694.6	25987.1	31487.4	32813.3	22725.4	7363.8	6712.84	5787.65	13349.7	13768.7	12746.9	x	x		x	x				x		x					x
VIT_204s0044g00270.1;VIT_200s0208g00040.1	9	7	194.69	8.68849e-06	0.000333893	5.19976	1	elicitado memb	elicitado tono	29539.7	porin voltage-dependent anion-selective channel protein	144760	123464	174206	40423.5	35771.5	57283.7	153949	172654	233040	35728.9	38718.2	33181.5	x	x	x	x										x	x	x
VIT_208s0007g03130.1	21	18	398.95	9.15531e-06	0.000333893	6.64608	1	elicitado tono	contol memb	45366.4	protein	40971.4	53225.8	47931.1	38325.7	46504.8	72181.8	93608.2	85604.7	116505	340847	327698	276051	x	x	x	x	x			x	x		x					x
VIT_217s0000g08410.1;VIT_217s0000g08410.2	4	4	48.57	1.19464e-05	0.00035492	2.76885	1	elicitado memb	elicitado tono	8952.3	small nuclear ribonucleoprotein g	17720.4	19581.9	17429.1	13869.9	12138.1	16010.6	26534.1	30109.8	29840.5	11666.3	9224.4	10344.1	x	x		x	x					x
VIT_200s0181g00250.1;VIT_212s0035g01630.1;VIT_212s0059g02070.1;VIT_219s0085g00540.1;VIT_219s0093g00420.1	5	5	66.01	1.25186e-05	0.00035492	2.61894	1	elicitado memb	control tono	57311.8	peroxisomal membrane protein pex14	5810.86	6712.26	7016.19	3478.32	3452.94	4107.84	8506.55	9848.87	10555.3	4178.93	4559.75	5021.56	x	x		x	x					x					x
VIT_217s0053g00620.2;VIT_217s0053g00620.1;VIT_217s0053g00620.3	29	28	559.32	1.4255e-05	0.000360324	5.46616	1	elicitado tono	elicitado memb	54484.4	sphingosine kinase a-like	152896	171104	118190	361597	464957	411784	111911	65383.2	104324	592773	445081	501522	x	x	x	x										x	x	x
VIT_204s0008g03720.1	4	4	94.88	1.49994e-05	0.000360324	8.01321	1	control tono	elicitado memb	17173.2	transcription factor	100467	75863.1	147321	295172	363734	369396	37938.7	44236.4	46150.7	59989	88961.5	82977.3	x	x	x	x	x			x	x		x				x	x
VIT_214s0060g01380.1;VIT_214s0060g01380.2;VIT_214s0060g01390.1	3	1	74.57	1.53527e-05	0.000360324	6.831	1	contol memb	elicitado tono	75486.9	enth vhs gat family protein	37675.9	44524.9	41097.8	19310.4	10766.6	11035.8	35223.3	43149	30005.1	7076.14	6323.73	4649.98	x	x	x	x										x	x	x
VIT_217s0000g07330.1;VIT_217s0000g07330.2;VIT_203s0038g04610.1;VIT_204s0044g01220.1;VIT_204s0044g01220.2;VIT_204s0044g01220.3;VIT_204s0044g01220.4;VIT_204s0044g01220.5;VIT_204s0044g01220.6	20	19	380.44	1.59206e-05	0.000360324	3.98796	1	elicitado memb	control tono	39667.3	protein disulfide	70552.8	98377.9	89433.3	43887.2	41243.8	35815.2	147184	154077	181068	67220.4	57327.8	46768.5	x	x		x	x								x		x
VIT_208s0056g01150.1	7	7	117	1.69059e-05	0.000360324	2.29491	1	contol memb	elicitado tono	27256.1	glycine-rich rna-binding	76584.4	75481.2	73660.1	74111.5	79585.9	66325.2	55024.8	55907.8	54503.2	38393.1	32504.3	27462	x	x		x	x				x		x
VIT_203s0038g00850.1;VIT_214s0108g01210.2;VIT_214s0108g01210.3	6	6	95.94	1.69456e-05	0.000360324	5.37394	1	elicitado memb	control tono	31007.4	nadh-cytochrome b5 reductase	18180.3	21361.8	28070	7145.82	7488.5	11366.3	45130.9	45089.4	49505.6	25347.4	29731.5	26312.3	x	x	x	x	x				x	x					x	x
VIT_201s0026g00250.1;VIT_201s0026g00250.2	3	2	43.24	1.8206e-05	0.000373775	4.92409	1	elicitado tono	contol memb	82137.6	early-responsive to dehydration stress protein	4056.54	5318.39	5334.61	10713.1	15196.5	19702	5433.14	5822.55	6667.56	26743.1	24336	21351.9	x	x		x										x	x	x
VIT_202s0025g02390.1;VIT_202s0025g02390.2;VIT_202s0025g02390.3	3	1	31.92	2.10584e-05	0.000397292	2.27056	1	elicitado memb	control tono	20033.9	protein	8243.53	8461.34	8661.55	5109.08	5843.18	5764.99	12101.3	12778.8	13077.4	8356.38	7078.64	6166.51	x	x		x	x					x					x
VIT_216s0100g00940.1;VIT_216s0100g00850.1;VIT_216s0100g00930.1;VIT_216s0100g00860.1;VIT_216s0100g00810.1;VIT_216s0100g00960.1	2	2	52.22	2.17482e-05	0.000397292	14.2808	1	elicitado tono	elicitado memb	78253.8	oligopeptide transporter 7-like	1529.77	1576.99	1935.1	9763.11	7309.33	21879.8	1413.02	1608.75	946.663	21068.8	14060.3	21543.2	x	x	x	x										x	x	x
VIT_200s0260g00060.1;VIT_200s0260g00060.2;VIT_200s0260g00060.3	20	1	518.59	2.27952e-05	0.000397292	40.7286	1	elicitado tono	control tono	43211	stilbene synthase 4-like	14703.3	5241.38	9918.92	3500.12	3448.03	4228.77	111597	43291.6	117294	185011	84698.4	185510	x	x	x	x	x	x	x	x	x		x					x
VIT_211s0016g05620.1;VIT_209s0002g07020.1;VIT_209s0002g08370.1;VIT_209s0002g08370.2;VIT_209s0002g08370.3;VIT_209s0002g08370.4;VIT_209s0002g08370.5;VIT_209s0002g08370.6;VIT_216s0039g02410.1;VIT_216s0039g02410.2	9	9	188.43	2.33434e-05	0.000397292	2.79275	1	elicitado memb	elicitado tono	15827	fk506 binding-like protein	42599.6	48214.5	51323.5	36058	31636.3	42642.2	85787.2	113087	97235.3	35640.7	38613	31774	x	x		x	x								x
VIT_207s0141g00800.1;VIT_207s0141g00800.2;VIT_207s0141g00800.3;VIT_207s0141g00800.4	3	3	29.09	2.36502e-05	0.000397292	6.79594	1	elicitado memb	elicitado tono	125630	topless-related protein 4	5240.76	3328.26	4289.69	2363.33	1725.1	1900.78	11228.8	10950.3	7921.39	1756.03	1036.56	1636.61	x	x	x	x	x									x	x	x
VIT_207s0031g01190.1;VIT_207s0031g01190.2;VIT_207s0031g01190.3	2	1	35.61	2.46899e-05	0.000397292	3.63651	1	elicitado memb	control tono	46274.3	kh domain-containing protein at4g18375-like	5288.81	4288.69	6505.51	2047.59	2057.75	2414.34	8072.82	7203.91	8432.18	3026.12	3274.16	4097.15	x	x		x					x				x		x
VIT_209s0002g02200.1;VIT_209s0002g02200.2;VIT_202s0025g00440.1;VIT_202s0025g00440.2;VIT_203s0063g00600.1;VIT_210s0003g04720.1;VIT_210s0003g04720.2;VIT_210s0116g00810.1;VIT_212s0055g00550.1;VIT_219s0014g00920.1	6	5	93.65	2.67502e-05	0.000419118	5.46241	1	elicitado memb	elicitado tono	72578	uncharacterized protein partial	15226.2	21467.1	19999.9	4377.79	5045.3	3846.67	16919.8	17909.6	27888	2565.44	4686.13	4230.07	x	x	x	x										x	x	x
VIT_210s0003g03860.1;VIT_210s0003g03860.2;VIT_214s0108g01130.1	5	4	63.48	2.79765e-05	0.000427093	2.64795	1	contol memb	control tono	90609.6	protein root hair defective 3 homolog 1-like	13109	17846.2	18273.1	6951.43	5760.44	5879.23	16409.4	13217.1	16018.9	6749.73	6800.87	8085.88	x	x		x									x		x
VIT_218s0001g06250.1;VIT_200s1217g00010.1	8	8	102.86	2.91216e-05	0.000431077	2.5787	1	elicitado memb	control tono	67180	kh domain-containing protein	18249.5	25745.4	21081.7	10444.5	10195.9	11842	30019.6	27869.7	25873.2	15816.2	14584.5	13285.9	x	x		x					x	x					x
VIT_207s0005g01220.1;VIT_207s0005g01220.2	13	6	190.42	3.05811e-05	0.000431077	2.81822	1	elicitado memb	control tono	60568.7	3-deoxy-d-arabino-heptulosonate 7-phosphate synthase	40597.4	48754.5	37188	26887.6	27719.9	26946.8	86591.4	65644.1	77602.7	56596.9	60765.6	47743.6	x	x		x	x				x		x				x
VIT_206s0004g06640.1	5	5	55.63	3.12329e-05	0.000431077	4.07833	1	elicitado memb	elicitado tono	39157.7	dnaj homolog subfamily b member 11-like	16149.3	15554.4	18366.6	5928.57	7511.58	9967.11	22130.2	25950.6	22657.3	4509.08	6663.6	6172.17	x	x		x	x								x		x	x
VIT_201s0150g00400.2;VIT_201s0150g00400.1	3	3	42.57	3.13915e-05	0.000431077	2.25141	1	control tono	elicitado tono	36650.4	pyridoxal biosynthesis protein	11161.2	14169.6	10628	19480	16999.4	17355.9	8227.92	8869.38	8126.22	7341.53	7730.33	8840.02	x	x		x					x		x				x
VIT_214s0006g01410.1	9	7	99.21	3.18577e-05	0.000431077	3.75831	1	elicitado memb	control tono	60905.2	calnexin homolog	26455.6	43253.7	32149.8	9029.09	9275	9016.96	25559.8	38952.7	38168.4	14771.9	14218.7	12926.7	x	x		x					x				x		x
VIT_219s0014g01550.1	3	1	40.68	3.41301e-05	0.000451563	1.81799	1	contol memb	elicitado tono	41575.7	fructokinase 3	11415.8	11699.9	10551.2	8511.83	6766.96	8139.82	6820.38	6353.95	6265.75	6317.33	6331.27	5870.09	x	x		x	x						x				x
VIT_201s0150g00640.1	3	3	43.69	3.8628e-05	0.000499963	3.61936	1	contol memb	elicitado tono	49695.4	uncharacterized protein mitochondrial-like	28803.6	31483.6	35416.7	9950.05	11032.8	14823.8	32392.6	21446.8	31208	9682.6	9200.64	7559.01	x	x		x									x		x
VIT_218s0122g00850.1;VIT_218s0122g00850.2;VIT_218s0122g00850.3;VIT_218s0122g00850.4;VIT_218s0122g00850.5;VIT_203s0038g03940.1;VIT_203s0038g03940.2;VIT_203s0038g03940.3;VIT_203s0038g03940.4;VIT_203s0038g03940.5;VIT_207s0031g02270.1;VIT_207s0031g02270.2	6	6	82.67	4.09497e-05	0.000511079	1.75766	1	control tono	elicitado tono	21608.3	protein	28887.3	30333.4	31420.8	43253.7	46324.2	54848.3	33504.5	31010.5	33148.2	27359.1	27623.4	27186.9	x	x		x					x		x				x
VIT_212s0034g01860.1;VIT_212s0034g01860.2	18	18	399.46	4.12037e-05	0.000511079	13.0901	1	elicitado tono	elicitado memb	80024.8	tonoplastic monosaccharide transporter	29282.4	64123.4	38161.9	118440	231200	332228	21506.8	26691.9	30974	316721	331172	388489	x	x	x	x										x	x	x
VIT_205s0020g04900.1;VIT_205s0020g04900.2;VIT_205s0020g04900.3;VIT_211s0037g01210.1;VIT_211s0037g01210.2;VIT_211s0037g01210.3;VIT_214s0060g01980.10;VIT_214s0060g01980.12;VIT_214s0060g01980.13;VIT_214s0060g01980.15;VIT_214s0060g01980.5;VIT_214s0060g01980.6;VIT_214s0060g01980.7;VIT_214s0060g01980.9;VIT_215s0048g00930.1	5	5	85.19	4.79449e-05	0.000576096	2.76409	1	control tono	elicitado tono	39542.6	6-phosphogluconate dehydrogenase nad-binding domain-containing protein	23921.6	23766.9	28060.3	29609.9	22130.9	27900	9385.05	11231.6	10237.9	7244.36	9824.13	11744.2	x	x		x	x				x		x
VIT_200s0225g00050.1;VIT_200s0225g00050.2;VIT_200s0225g00050.3;VIT_200s0225g00050.4;VIT_200s0225g00050.5;VIT_200s0225g00080.1;VIT_215s0046g01800.1	11	9	164.38	4.83806e-05	0.000576096	2.75859	1	elicitado memb	control tono	51697	n-carbamoyl-l-amino acid hydrolase	26334.1	34485.3	30667.9	17094.6	23231.3	24548.9	54735.9	63611.3	60616	19696.9	24393.8	21949.2	x	x		x	x								x
VIT_203s0038g03130.2;VIT_203s0038g03130.1;VIT_203s0038g03130.3	6	5	83.89	5.104e-05	0.000595845	4.59795	1	elicitado tono	elicitado memb	55823.6	protein transparent testa 12-like	7573.21	11136	6750.42	16151.5	19392.6	25451.6	7236.16	6207	8452.26	37811.8	27487.9	35374.2	x	x		x										x	x	x
VIT_206s0004g02890.1;VIT_206s0004g02890.2	3	3	38.85	5.45044e-05	0.000612278	2.82886	1	elicitado tono	elicitado memb	59509.1	probable flavin-containing monooxygenase 1-like	7942.95	11027.9	9082.36	11165.6	12015.6	15400.5	7939.66	9653.83	9707.45	24530.1	23929.8	28770.5	x	x		x					x				x
VIT_201s0026g02650.1;VIT_201s0026g02650.2;VIT_201s0026g02650.3;VIT_201s0026g02650.4;VIT_201s0026g02650.5;VIT_201s0026g02650.6;VIT_201s0026g02650.7;VIT_201s0026g02650.8	9	9	121.72	5.63162e-05	0.000613943	4.47584	1	elicitado memb	elicitado tono	64419.8	protein disulfide isomerase l-2	20062.4	28823.4	22658	15225	9270.03	12034.4	32584	48256.3	37448	9613.63	7562.08	9252.43	x	x		x										x	x	x
VIT_218s0001g02510.1;VIT_218s0001g02510.2	12	9	237.83	5.99211e-05	0.000620562	3.32088	1	elicitado memb	control tono	56051.3	kh domain-containing protein at4g18375-like	35075.7	42909.5	37569.1	14157.1	20086.3	21467.2	60779.1	69319.7	54909.1	21589.6	28144.5	21258.1	x	x		x	x								x		x
VIT_211s0206g00120.1	40	38	940.94	6.38296e-05	0.000622351	3.67137	1	elicitado memb	elicitado tono	55955.2	protein disulfide isomerase	770594	943550	875239	327015	552288	306750	1.33393e+06	1.27878e+06	1.18801e+06	297979	400205	337052	x	x		x	x								x		x
VIT_218s0117g00150.1;VIT_218s0117g00150.3;VIT_218s0117g00150.2;VIT_218s0117g00150.4;VIT_218s0117g00150.5;VIT_218s0117g00150.6	6	6	81.4	6.50042e-05	0.000622351	2.81945	1	control tono	elicitado memb	15324.4	temperature-induced lipocalin	31381.9	38595.1	37988.4	61560.1	85824.8	98041.5	26056	29827.9	31163.8	70419.8	81037.1	66313.1	x	x		x									x		x
VIT_208s0007g06890.1;VIT_208s0007g07010.1;VIT_208s0007g07010.2;VIT_201s0011g05830.1	10	8	142.97	6.52606e-05	0.000622351	3.5739	1	elicitado memb	control tono	44284.2	rna recognition motif-containing protein	101723	107605	125942	34981.6	52720.6	42848.6	143517	164628	158431	65843.1	82680.7	51980.3	x	x		x	x								x		x
VIT_201s0150g00520.1	13	3	168.69	6.68993e-05	0.000622351	2.41532	1	control tono	elicitado memb	18861.6	60s ribosomal protein l21	48629.8	55806.9	54534.8	93729.9	139825	122593	50192.6	45421.2	51840	109213	121595	90922.5	x	x		x									x		x
VIT_201s0150g00190.1;VIT_201s0150g00190.2	11	1	142.29	6.68993e-05	0.000622351	2.41532	1	control tono	elicitado memb	18919.7	60s ribosomal protein l21	8388.33	9626.34	9406.91	16167.8	24118.9	21146.6	8657.91	7834.86	8942.07	18838.6	20974.4	15683.6	x	x		x									x		x
VIT_218s0001g12730.1	10	10	146.61	7.48424e-05	0.000685532	4.20083	0.999999	contol memb	elicitado tono	48387.1	transaldolase	42185.5	65862.3	53567.7	19535.2	20706.7	19246.5	22058.5	13460.1	18199.9	14015.2	13836.1	10621	x	x		x	x				x		x				x	x
VIT_217s0000g01730.1;VIT_201s0010g02770.2	8	8	112.5	7.74969e-05	0.000699091	3.39313	0.999999	contol memb	control tono	29798.4	protein	39639.4	35700.6	48993	10186.5	12736.5	13719.6	30740.6	37878.7	43554.2	14241	20548.4	13168.4	x	x		x									x		x
VIT_217s0000g02550.2;VIT_217s0000g02550.1;VIT_217s0000g02550.3	5	1	58.91	8.49252e-05	0.000727402	2.589	0.999999	elicitado memb	elicitado tono	27202	adenylate kinase b-like	38491.7	50095.4	40588.8	25830.5	24565.1	32211.8	59804.4	75738.1	73576.1	30434.4	27258.7	23078.9	x	x		x	x								x		x
VIT_200s0225g00060.1;VIT_200s0225g00060.2;VIT_200s0225g00060.3;VIT_200s0225g00060.4;VIT_200s0225g00070.1;VIT_200s0225g00070.2;VIT_200s0225g00070.3	4	4	55.83	8.55222e-05	0.000727402	2.50086	0.999999	elicitado memb	control tono	37621	high mobility group family	11711.1	8949.32	11814.6	5642.28	6384.72	6391.24	17169.1	14747.6	14144.8	7483.32	9131.54	7017.01	x	x		x						x					x
VIT_218s0001g13870.1;VIT_218s0001g13870.2	3	3	50.66	8.7901e-05	0.000728764	14.6369	0.999999	elicitado tono	contol memb	56405.1	protein transparent testa 12-like	1378.57	2321.77	2129.89	8781.66	19144	31152.4	1297.09	3163.02	2276.88	31136.8	21298	32901.3	x	x	x	x										x	x	x
VIT_200s0179g00300.2;VIT_200s0179g00300.1;VIT_205s0020g04430.1;VIT_205s0020g04430.2	2	1	23.26	9.03823e-05	0.000737147	5.07496	0.999998	contol memb	elicitado tono	86838.1	protein iq-domain 32-like	9985.52	16453.4	10007.5	6203.45	9136.42	10145.1	4443.59	4991	5232.98	2257.93	2049.72	2873.97	x	x	x	x	x				x		x					x
VIT_201s0011g04350.1;VIT_203s0038g00670.1;VIT_203s0038g00670.2;VIT_204s0023g03010.1	3	3	56.8	9.9625e-05	0.000790862	2.22185	0.999997	elicitado tono	control tono	38637.9	mpbq msbq methyltransferase 2	49756.7	49287.1	36039.6	35755.6	32956.5	44545.6	73446.2	85594.3	81863.3	80724.2	87444.5	83472.6	x	x		x	x				x		x
VIT_207s0129g00170.1;VIT_207s0129g00100.1;VIT_208s0032g00493.1	7	7	84.89	0.000103418	0.000810172	2.60443	0.999997	contol memb	elicitado tono	43121.2	fructose-bisphosphate aldolase	39859.5	36863.3	46403	31075.2	23700.9	20351.1	17836	15016	16158.1	17800.4	14505.1	14970.1	x	x		x	x						x
VIT_213s0067g03800.1	14	13	255.08	0.000107421	0.000819954	4.9005	0.999997	elicitado memb	elicitado tono	29403.7	porin voltage-dependent anion-selective channel protein	49567.3	46175.4	60881.7	17087.2	11834.1	26210.2	48570.6	74894.6	72148.3	13020.6	12193.3	14703.2	x	x		x										x	x	x
VIT_204s0008g05540.1	4	1	41.51	0.000119171	0.000881935	3.45274	0.999995	elicitado memb	control tono	27190.6	subunit 6b of cytochrome c oxidase	3670.77	3524.19	4553.73	1227.53	1462.47	1861.5	4310.66	5098.83	6305.61	1809.56	2584.24	2079.86	x	x		x									x		x
VIT_216s0100g00830.1;VIT_216s0100g00910.1;VIT_216s0100g01150.1;VIT_210s0042g00910.1;VIT_200s0558g00020.1;VIT_200s0558g00020.2;VIT_200s0558g00020.3;VIT_200s0558g00020.4;VIT_200s0558g00020.5;VIT_200s0558g00020.6;VIT_200s0558g00020.7;VIT_207s0005g05510.1;VIT_213s0047g01110.1;VIT_213s0047g01110.2;VIT_217s0000g05200.1;VIT_217s0000g05200.2;VIT_217s0000g05200.3;VIT_217s0000g05200.4;VIT_217s0000g05200.5;…	3	3	35.5	0.000119985	0.000881935	4.30776	0.999995	elicitado memb	control tono	73331.3	clathrin assembly protein	26293.6	29743.7	25334.9	6440.66	9956.04	10474	42235.1	31875.2	41642.4	15227.4	24628.6	21282.9	x	x		x					x				x		x	x
VIT_218s0001g11760.1;VIT_210s0116g01870.1	25	1	597.37	0.000125622	0.000912106	59.933	0.999993	elicitado tono	contol memb	43189.9	stilbene synthase	1067.39	391.505	918.955	3630.57	487.651	2292.94	22389.8	14125.9	26148.2	31758	43341.3	67412.5	x	x	x	x	x	x	x	x	x		x					x
VIT_216s0050g00930.1;VIT_216s0050g00920.1	4	4	79.29	0.00013126	0.00093035	3.8704	0.999992	elicitado tono	elicitado memb	52058.7	protein transparent testa 12-like	12795.6	20245.9	14867.4	30915.4	45699.2	50065.9	14304.6	17036	15379.8	79460.6	49205.8	52160.5	x	x		x										x	x
VIT_218s0072g00440.1;VIT_218s0072g00440.2;VIT_218s0072g00440.3;VIT_218s0072g00440.5;VIT_218s0072g00440.10;VIT_218s0072g00440.4;VIT_218s0072g00440.6;VIT_218s0072g00440.7;VIT_218s0072g00440.8;VIT_218s0072g00440.9	5	2	61.61	0.000135989	0.000938726	3.44544	0.999991	elicitado tono	contol memb	54295.7	multidrug resistance	3291.58	4265.5	4648.34	7875.27	11115.3	13018.8	3350.07	3613.93	5274.81	16307.3	12212.8	13532.9	x	x		x										x	x
VIT_217s0000g01240.1	8	8	112.63	0.000137172	0.000938726	3.97955	0.999991	elicitado tono	elicitado memb	70043.9	sterol 3-beta-glucosyltransferase	13086.7	20409.1	15375.2	25091.5	27836.1	43199.9	13797	9803.33	11722.8	42533	49947.5	48089.7	x	x		x									x
VIT_214s0066g02320.1;VIT_214s0066g02320.2;VIT_214s0066g02320.3;VIT_214s0066g02320.4;VIT_214s0066g02320.5;VIT_214s0066g02316.1;VIT_219s0085g00060.1	3	3	41.56	0.000141417	0.000956779	3.26982	0.99999	elicitado memb	elicitado tono	27168.8	protein	27159.6	19147	32482.7	9168.08	11144.6	11182.8	25011.7	23531.6	32063.1	7381.26	10435	6835.41	x	x		x									x		x
VIT_219s0015g00020.1	6	5	74.67	0.00015	0.000981392	4.70271	0.999987	elicitado memb	control tono	135618	abc transporter b family member	3080.97	3324.63	2933.2	1681.24	1196.2	2517.17	8289.23	7827.03	9253.05	9998.37	5326.12	7995.51	x	x		x	x			x	x		x					x
VIT_204s0008g00180.1;VIT_204s0008g00180.2;VIT_204s0008g00180.3	18	1	228.96	0.000168573	0.00107033	2.61491	0.99998	elicitado tono	contol memb	109106	abc transporter c family member 3-like	17741.2	17164.3	13539.6	18170	24873.8	26579.4	19191.6	13577.8	16284	40739.1	43101.2	42839.3	x	x		x					x				x
VIT_209s0002g04300.1	8	2	97	0.000172474	0.00107033	2.08688	0.999978	elicitado tono	elicitado memb	58485.4	nadp-dependent malic enzyme-like	10453.4	11400.8	12600.7	15439.1	13916.3	14454.1	6173.33	6145.79	8830.21	14025.1	14819.1	15291.9	x	x		x	x					x					x
VIT_205s0020g01170.1;VIT_214s0060g02270.1;VIT_214s0060g02270.2;VIT_214s0081g00150.1;VIT_217s0000g07220.1;VIT_218s0122g00630.1	5	5	66.05	0.000172583	0.00107033	2.96864	0.999978	control tono	elicitado memb	34645.4	hydroxyphenylpyruvate reductase	11786.2	9310.72	10486.5	21071.8	16398.9	16934.2	6270.91	5144.21	6911.38	7296.15	8789.49	10807.5	x	x		x	x				x		x				x
VIT_204s0008g05650.1;VIT_201s0011g01660.1;VIT_211s0016g05850.1;VIT_213s0101g00410.1;VIT_213s0101g00410.2;VIT_214s0083g00620.1	8	8	173.53	0.000176907	0.00108584	4.61106	0.999976	control tono	elicitado memb	19022.2	translationally controlled tumor protein	177498	224746	178482	314392	452886	329068	74072.2	84933.6	78758.8	105953	210968	154213	x	x		x	x				x		x				x	x
VIT_215s0021g01060.1;VIT_215s0021g01060.2;VIT_215s0021g01060.3	14	12	262.27	0.000179899	0.00108784	3.48935	0.999974	control tono	elicitado memb	25211.6	vesicle-associated membrane protein 7c	36860.6	66440.8	33934.4	104635	108995	118415	30251.9	30125.6	34782.1	79397	76031.5	87666.9	x	x		x					x				x		x
VIT_216s0100g00780.1	2	2	26	0.000180886	0.00108784	3.83019	0.999974	elicitado memb	control tono	58538.3	cytochrome p450	7703.71	10723.6	6747.49	5288.78	3760.36	4485.19	16687.6	17365	17786.4	12921.4	8452.53	13226.7	x	x		x	x				x		x
VIT_218s0001g01110.1	24	2	550.18	0.000187924	0.00110778	22.979	0.99997	elicitado tono	contol memb	43132.9	stilbene synthase	6212.36	985.384	1979.04	5480.33	2613.89	2845.53	48257.1	19590.7	51851.9	68460.7	59674.4	82738.2	x	x	x	x	x	x	x	x	x		x					x
VIT_214s0108g01650.1;VIT_201s0011g00740.1;VIT_211s0065g00040.1;VIT_211s0065g00130.1;VIT_218s0072g00580.1	9	9	144.7	0.000191771	0.00111235	3.8317	0.999968	elicitado tono	contol memb	46218.4	3-hydroxybenzoate 6-hydroxylase 1-like	24059.5	35766.1	26426.7	30522	34041.8	56093.9	49926.7	43386.1	46222.4	119087	102325	109080	x	x		x	x				x		x
VIT_201s0011g03680.1	17	16	253.14	0.00019318	0.00111235	2.84781	0.999967	elicitado memb	control tono	55744.3	mitochondrial processing peptidase	38057.5	46480.2	53769.6	16602.2	19189.1	19897.3	50934.1	40115.9	67540.9	24614.7	25047.8	27471.7	x	x		x					x				x		x
VIT_218s0001g05530.1	4	4	68.25	0.00019711	0.00111235	3.45443	0.999964	elicitado tono	elicitado memb	18821.4	protein	20965.6	25556.3	17093.3	57068.9	58032	46766.3	21455.8	13082.8	22788.9	82066.7	53363.5	62603.7	x	x		x									x		x
VIT_203s0038g02210.1	9	9	143.87	0.000204877	0.00114	3.1498	0.999959	contol memb	elicitado memb	35358.6	annexin	51283.9	58951.9	49555.8	57346.8	59246.2	39919.9	15749.1	13665.5	21316.2	24492.6	35812.8	29939.7	x	x		x	x						x
VIT_203s0180g00080.1;VIT_203s0180g00080.3;VIT_203s0180g00080.2	5	5	92.14	0.000208675	0.00115038	3.80585	0.999956	elicitado tono	contol memb	62027	protein	10096.1	12331	10124.5	22587.9	22897	47773.1	11931.7	10764.4	12551.7	45758.5	37298	40830	x	x		x										x	x
VIT_201s0011g05750.1	5	3	65.87	0.000214304	0.00115993	4.20217	0.999952	elicitado memb	elicitado tono	29709.5	cyclase family protein	23616.6	25974.1	29311.8	17800.6	20011.8	19184.8	35041.3	58899.3	57075.9	8515.3	13544.2	13878.3	x	x		x									x		x	x
VIT_204s0023g00310.1;VIT_204s0023g00310.4;VIT_204s0023g00310.3;VIT_204s0023g00310.5;VIT_204s0023g00310.2	2	2	30.52	0.000225975	0.00119062	3.7094	0.999943	elicitado tono	elicitado memb	40472.6	e3 ubiquitin protein ligase rie1-like	3749.05	6005.82	5148.97	7040.93	12611.4	12801.6	4620.1	3818.32	4504.84	14385.8	16574.2	17051.8	x	x		x									x
VIT_211s0118g00500.1	4	4	46.18	0.000241299	0.00123996	3.31004	0.999929	control tono	contol memb	46444.4	cbs domain-containing protein cbsx6-like	3494.05	5477.92	3325.7	10590.5	12732.3	17383	5419.31	3175.65	3951.41	12287	10845.2	12213.3	x	x		x										x	x
VIT_216s0050g00900.1;VIT_216s0050g00910.1	3	3	42.77	0.000242934	0.00123996	1.89086	0.999927	elicitado memb	elicitado tono	34884	protein	9195.32	11053.4	8486.23	6924.8	6445.82	7167.21	12491.5	12448.9	10169.6	6823.5	6038.5	5706.24	x	x		x						x					x
VIT_205s0020g02480.1;VIT_207s0104g00610.1;VIT_207s0104g00610.2	4	1	56.81	0.000243669	0.00123996	5.54813	0.999926	elicitado tono	elicitado memb	54057.7	multidrug resistance	1176.8	2698.7	1975.53	6569.88	9380.85	12917.1	1155.23	2195.56	2072.59	12559.5	7845.07	9685.05	x	x	x	x										x	x	x
VIT_206s0004g06860.1;VIT_201s0026g00500.1;VIT_205s0049g00560.1;VIT_209s0002g03210.1;VIT_209s0002g06390.1;VIT_209s0002g06390.2;VIT_209s0002g06390.3;VIT_209s0002g06390.4;VIT_209s0002g06390.5;VIT_218s0001g12300.1;VIT_218s0001g12300.2;VIT_219s0027g01340.1	6	3	163.02	0.000250884	0.00126586	2.1953	0.999919	elicitado memb	elicitado tono	48312.8	glutamine synthetase	26290.2	28648.5	30381	25130.1	20677.5	16542.6	39644.1	40293.3	35550.8	17959.9	18895.1	15751.9	x	x		x	x					x
VIT_214s0219g00150.1	54	12	882.41	0.000263233	0.00130908	3.85546	0.999905	elicitado memb	control tono	194260	clathrin heavy chain 1-like	109979	207927	149830	39091.4	40393.1	49013.6	152876	163528	179016	78339.3	110675	134076	x	x		x					x				x		x
VIT_210s0071g00670.1;VIT_210s0071g00670.2;VIT_210s0071g00670.3;VIT_210s0071g00670.4	5	5	64.95	0.00026578	0.00130908	2.23057	0.999902	contol memb	elicitado tono	46400.3	succinate dehydrogenase	17505	16141.8	16916.5	11231.4	8537.09	9029.95	11611.2	15037.2	16176.6	7814.45	8347.75	6506.19	x	x		x						x					x
VIT_203s0063g02260.1;VIT_203s0063g02260.2;VIT_203s0063g02260.3	2	2	33.84	0.000268131	0.00130908	3.30268	0.999899	elicitado memb	elicitado tono	43445.8	calcium-binding ef hand family protein	21930.9	27275.8	24162	7327.27	10973.4	10919	24013.3	41039.6	22366.7	7664.12	9866.37	8938.84	x	x		x									x		x
VIT_218s0001g14500.1;VIT_205s0049g00890.1;VIT_205s0049g00890.2;VIT_205s0049g00890.3;VIT_206s0061g00780.1;VIT_214s0066g01120.1;VIT_217s0000g08010.1;VIT_218s0001g04770.1;VIT_218s0001g04770.2;VIT_218s0001g04770.3;VIT_218s0001g04770.4;VIT_218s0001g04770.5;VIT_218s0001g04770.6	2	1	17.19	0.000268247	0.00130908	3.14194	0.999899	elicitado memb	control tono	225975	phosphatidylinositol 4-kinase alpha	20807.4	23856	16783.5	7711.19	9243.6	9445.59	34890	20916.9	27141.4	8674.74	11242	12561.6	x	x		x									x		x
VIT_200s0227g00170.1;VIT_200s0227g00170.2;VIT_200s0582g00030.1;VIT_200s0227g00170.3	42	39	749.55	0.000278602	0.00132714	3.18726	0.999886	elicitado memb	control tono	93389.3	endoplasmin-like protein	104757	159449	138504	52910.3	80973.5	53443.9	177890	195852	223321	91680.4	111621	100154	x	x		x									x		x
VIT_200s0174g00190.1	2	2	39.94	0.000278633	0.00132714	7.58135	0.999886	control tono	elicitado memb	17587.3	at1g16240 f3o9_4	2547.99	2468.81	2832.46	8625.25	12324.7	37023.9	2227.32	3106.07	2313.51	21102.1	16491.9	18196.2	x	x	x	x										x	x	x
VIT_203s0017g01340.1;VIT_203s0017g01340.2;VIT_203s0017g01340.3;VIT_203s0017g01340.4	5	2	54.13	0.000281625	0.00133074	2.76729	0.999882	control tono	elicitado memb	33021.1	60s ribosomal protein l5-like	7649.53	7720.7	6951.93	12887.1	16905	10707	4605.84	4320.61	5708.48	9298.01	9880.27	7829.2	x	x		x	x					x					x
VIT_207s0129g00620.1;VIT_207s0129g00620.2	8	7	103.87	0.000289701	0.0013567	3.43563	0.999871	elicitado memb	control tono	83086.1	rna binding	12661.3	19962.8	15054.8	8205.64	7230.4	8785.45	27112.6	28536.3	27567.1	14826	15427	9407.89	x	x		x	x								x		x
VIT_208s0056g01120.1;VIT_208s0056g01120.2;VIT_208s0056g01120.3;VIT_208s0056g01120.4;VIT_208s0056g01120.5;VIT_208s0056g01120.6;VIT_208s0056g01120.7;VIT_208s0056g01120.8	7	7	138.67	0.000291675	0.0013567	3.34599	0.999868	control tono	contol memb	52262.2	metal transporter nramp3	23174.1	27837.7	24058.5	56053.2	74719.5	120412	24763.5	29460.9	26782.7	92133.2	60734.8	72807.6	x	x		x										x	x
VIT_202s0012g00560.1;VIT_202s0012g00560.2	2	2	25.6	0.000301857	0.00136602	4.13573	0.999854	elicitado tono	elicitado memb	54498.1	multidrug resistance	6801.55	6098.6	5762.6	7502.46	10263.4	15236.2	4766.45	3833.7	5987.03	24316.3	18140.8	17871.5	x	x		x									x			x
VIT_202s0012g00270.1	2	2	27.08	0.000304403	0.00136602	4.69609	0.99985	elicitado tono	contol memb	31886.5	tobamovirus multiplication 2a protein	3633.03	4766.2	4631.72	12834.3	15718.2	28354.6	3821.79	6694.5	5241.47	19568.9	15136.5	26489	x	x		x										x	x	x
VIT_218s0072g00160.1	8	8	126.83	0.000311266	0.001383	3.37352	0.999839	elicitado tono	elicitado memb	182206	pleckstrin homology domain-containing protein	10407.5	13265	9923.69	10969.6	15261	19473.4	8977.12	7835.93	10827.1	27417.4	29619.5	36207.5	x	x		x					x				x
VIT_213s0067g02870.1;VIT_213s0067g02870.2	15	15	264.82	0.000313734	0.00138363	2.88976	0.999835	elicitado memb	control tono	39696.9	peroxidase 12-like	39704.4	50479.6	49633.5	40675.9	39877.9	52130.3	88834.3	162722	131869	43344.9	48504.3	44779.3	x	x		x	x						x
VIT_217s0000g01690.1	6	6	125.04	0.000317692	0.00138898	5.59426	0.999829	contol memb	elicitado memb	21551.2	chalcone isomerase	91050.9	96630	137531	66326.2	74314.3	47862.6	21916.3	14609.6	21607.2	28174.5	57042.2	45684.8	x	x	x	x	x	x	x				x					x
VIT_218s0001g03510.1;VIT_205s0165g00130.1;VIT_205s0165g00160.1;VIT_212s0028g03920.1;VIT_212s0028g03950.1;VIT_212s0035g01810.1;VIT_212s0035g01810.2;VIT_212s0035g01810.3;VIT_212s0035g01810.4;VIT_212s0059g00120.1;VIT_212s0059g00160.1;VIT_213s0047g01180.1;VIT_213s0067g01300.1;VIT_214s0108g00710.1;VIT_214s0108g00710.2;VIT_214s0108g00710.3;VIT_215s0021g00210.1;VIT_217s0000g01270.1;VIT_217s0000g01270.2;…	12	10	156.13	0.000319613	0.00138898	2.59647	0.999825	elicitado memb	control tono	44206.9	argininosuccinate synthase	77626.2	49752.8	72099.8	35603	44248.6	34366.6	113284	99749.2	83531.1	42256.6	39595.4	32774.3	x	x		x									x
VIT_213s0067g03810.1;VIT_211s0037g01120.1;VIT_211s0037g01120.2;VIT_211s0037g01120.3	3	1	30.72	0.000326787	0.00139847	8.33238	0.999813	elicitado memb	control tono	78213.2	flavonol synthase	9568.44	5640.54	13457.9	1663.15	1409.22	788.527	6093.2	13598.5	12478.8	1495.24	1798.82	2671.18	x	x	x	x										x	x	x
VIT_211s0016g04070.1;VIT_211s0016g04070.2	5	2	72.02	0.000328842	0.00139847	4.16318	0.99981	elicitado memb	elicitado tono	26817.9	cytochrome c oxidase subunit 6b-1	22604	27819	32768.6	5080.91	10261.5	9284.64	29607.3	31199.4	37857.7	6341.57	11624	5733.76	x	x		x										x	x	x
VIT_204s0023g01860.1;VIT_204s0023g01860.2	2	2	26.13	0.000349615	0.00146014	2.92844	0.999771	elicitado memb	control tono	58189.5	protein frigida	12215.5	11758	14075.5	8556.11	6068.99	5744.29	23147.2	19199.2	17304.1	6777.39	9588.91	5762.04	x	x		x	x								x		x
VIT_211s0016g02870.1;VIT_211s0016g02870.2;VIT_209s0002g03200.2;VIT_209s0002g03200.3;VIT_209s0002g03200.4	4	2	79.43	0.000350086	0.00146014	2.38344	0.99977	elicitado tono	elicitado memb	52784.9	sugar transporter erd6-like 6	5315.67	5590.65	5150.53	6204.21	6670.15	9730.17	4931.35	4840.82	5611.88	13777.7	10304.5	12584.7	x	x		x						x
VIT_206s0004g03890.1;VIT_206s0004g04370.1;VIT_208s0007g00040.1;VIT_213s0019g00760.1;VIT_213s0019g00780.1;VIT_213s0019g00800.1;VIT_213s0067g03650.1	14	10	260.54	0.000355266	0.00146887	4.05457	0.99976	elicitado memb	control tono	54585.2	mitochondrial-processing peptidase subunit alpha	156150	95479.9	190431	32514.5	49799.6	46583.2	147143	158793	216687	55101.3	75446.4	59809.8	x	x		x										x	x	x
VIT_208s0056g00040.1;VIT_208s0056g00040.2;VIT_202s0012g02160.2;VIT_202s0012g02160.3;VIT_202s0012g02160.4;VIT_202s0012g02160.5;VIT_202s0012g02160.6	7	7	134.11	0.000369863	0.00150788	4.13917	0.99973	elicitado memb	control tono	11409.2	histone -like	25507.8	30766.9	41661.8	14093.1	15546.1	21600.1	54616.4	88552.9	68918.9	26623.1	21345.9	17045.5	x	x		x	x								x			x
VIT_203s0097g00590.1	11	11	137.27	0.000372297	0.00150788	2.60823	0.999724	contol memb	control tono	140624	transducin wd40 domain-containing protein	32285.5	55941.4	34538.3	17342.9	14164.1	15561.5	28880.4	27240.6	26288.8	16847.7	17644.9	18244.4	x	x		x									x		x
VIT_206s0009g00850.1;VIT_200s0269g00170.1;VIT_205s0102g01140.1;VIT_205s0102g01140.2;VIT_205s0102g01140.3;VIT_205s0102g01140.4;VIT_205s0102g01150.1;VIT_205s0102g01150.2;VIT_205s0102g01150.3;VIT_205s0102g01150.4;VIT_207s0005g06260.1;VIT_210s0042g00980.1	7	7	85.37	0.000393246	0.00158057	2.14075	0.999677	contol memb	elicitado tono	34546.8	mitochondrial import receptor subunit tom40	37531.9	31597.2	40707	24288.4	18751	26960.4	31706.2	36864.6	37261.4	14728	18884.5	17694.8	x	x		x						x
VIT_209s0054g00930.1;VIT_209s0054g00930.2;VIT_209s0054g00930.3	9	8	145.78	0.000401681	0.00159265	4.64518	0.999657	elicitado memb	control tono	44033.8	strictosidine synthase family protein	20281.9	35517.7	34359.2	11421.8	11508.6	18999.2	51065.8	71538.6	72166.2	33558.5	41177.1	45577.4	x	x		x					x		x					x
VIT_213s0067g03230.1	2	2	35.77	0.000404394	0.00159265	2.86174	0.99965	elicitado memb	control tono	53065.7	7-dehydrocholesterol reductase	12209.5	14756.2	18266.9	7282.18	6807.96	7125.91	15699	21407.9	23607.9	13087.6	14647.9	18190.7	x	x		x					x	x					x
VIT_209s0002g00130.1;VIT_209s0002g00130.2;VIT_209s0002g00130.3;VIT_209s0002g00130.4;VIT_215s0048g00140.1;VIT_215s0048g00170.1;VIT_200s2642g00010.1;VIT_202s0488g00010.1;VIT_203s0063g01080.1;VIT_203s0063g01080.2;VIT_212s0059g02690.1;VIT_216s0013g02190.1;VIT_218s0075g00540.1;VIT_218s0075g00800.1	11	10	160.11	0.000409046	0.00159265	5.9421	0.999639	control tono	elicitado memb	34547.3	uncharacterized protein	27447.5	38812.2	28788.4	60353.8	143013	102387	20857.3	14048.1	16550	31975.7	32012.9	21845.9	x	x	x	x	x				x		x				x	x
VIT_210s0003g03500.1;VIT_210s0003g03500.2;VIT_210s0003g03500.3;VIT_210s0003g03500.4;VIT_202s0025g00650.1;VIT_202s0025g00650.2;VIT_207s0005g00200.3;VIT_214s0068g02130.1;VIT_214s0068g02130.2;VIT_216s0050g01840.1;VIT_216s0050g01840.2;VIT_216s0050g01840.3;VIT_216s0050g01840.4;VIT_216s0050g01840.5;VIT_216s0050g01850.1;VIT_216s0050g01850.2;VIT_216s0050g01850.3;VIT_216s0050g01850.4;VIT_216s0050g01850.5	70	49	1730.83	0.000409278	0.00159265	8.45716	0.999638	elicitado tono	elicitado memb	105372	autoinhibited h+ atpase	124192	333761	164263	565045	657394	1.59529e+06	103404	152589	168287	1.1964e+06	1.00907e+06	1.38273e+06	x	x	x	x										x		x
VIT_202s0025g02550.1	10	9	132.66	0.000414234	0.0016008	3.40003	0.999626	control tono	elicitado memb	45741.3	katanin p60 atpase-containing subunit a-like 2-like	14034.8	24055.9	12475.6	38216.1	46660.5	53218.3	13098.2	14061.7	13455.9	26769	20724.2	22191.1	x	x		x					x				x		x
VIT_215s0046g03520.1;VIT_215s0046g03520.2;VIT_215s0046g03520.3;VIT_215s0046g03520.4	7	7	105.35	0.000416749	0.0016008	3.80275	0.999619	elicitado tono	elicitado memb	42972.9	lea protein	17653.5	21355.4	20647.4	24908	55665	52623.1	15303.6	16190	17934.5	65584.2	67497.1	54881.4	x	x		x									x
VIT_202s0025g01170.1;VIT_202s0025g01170.2;VIT_202s0025g01170.3;VIT_202s0025g01170.4;VIT_202s0025g01170.5;VIT_205s0020g00790.1;VIT_211s0103g00420.5;VIT_212s0034g00010.1;VIT_214s0006g01750.1;VIT_217s0000g06390.1	3	3	32.71	0.000431396	0.0016256	1.96595	0.99958	contol memb	elicitado memb	28284.7	phosphomannomutase a1	8612.35	10599.6	9856.88	7857.65	7573.45	7343.52	5653.21	4629.3	4503.7	4560.59	6417.74	5550.65	x	x		x	x						x				x
VIT_200s2837g00010.1;VIT_204s0023g03120.1;VIT_207s0191g00130.1;VIT_218s0001g13680.1;VIT_218s0001g13680.2;VIT_204s0023g03120.2;VIT_211s0016g05490.1;VIT_211s0016g05490.2;VIT_211s0016g05490.3;VIT_211s0016g05490.4	30	28	472.59	0.000439531	0.00163555	4.90593	0.999558	elicitado tono	elicitado memb	169589	protein	12728.2	21156.2	12732.7	27622.1	66808.1	43744.6	12456.1	7909.58	12295.8	57338.9	57703.3	45192.5	x	x		x										x		x
VIT_200s0601g00030.3;VIT_200s0601g00030.4;VIT_200s0601g00030.1;VIT_200s0601g00030.2;VIT_200s0601g00030.5;VIT_200s0601g00030.6	4	1	50.89	0.000442702	0.00163712	4.61904	0.999549	elicitado memb	control tono	15462.8	histone h3	28601.4	22146	50859.1	18431.4	17564.9	18434.4	57886	105556	87975.4	21378.6	18421	16528.5	x	x		x										x		x
VIT_208s0007g03950.1;VIT_208s0007g03950.2;VIT_208s0007g03950.3;VIT_208s0007g03950.4;VIT_208s0007g03950.5;VIT_208s0007g03950.6	6	5	140.1	0.000471302	0.00173212	4.54644	0.999464	elicitado tono	elicitado memb	18281.9	adp-ribosylation factor-like protein	20938.6	28411.1	22427	33586.1	69528	77918.8	16224.6	15919.3	25226.8	81512.9	99597.6	79721.8	x	x		x										x		x
VIT_208s0007g03830.2;VIT_208s0007g03830.1;VIT_208s0007g03830.3;VIT_219s0015g01720.1	2	2	35.86	0.000476961	0.00173491	4.67917	0.999447	elicitado memb	control tono	40531.6	u2 snrnp auxiliary small	11238.7	8615.36	15574.1	4871.5	6045.29	4536.48	20273.9	26519.6	25514.9	15889	15497.4	8736.5	x	x		x	x				x	x					x	x
VIT_205s0094g01490.1	30	30	638.54	0.000486631	0.00173491	4.6286	0.999416	control tono	elicitado memb	39029	fructose-bisphosphate aldolase	222541	257597	203619	438610	444909	253948	79236.5	79984.7	86526.3	108144	207798	190328	x	x		x	x						x					x
VIT_217s0000g07340.1	1	1	15.56	0.000496504	0.00175957	8.9886	0.999384	elicitado tono	contol memb	23897.9	#ï¿½NOMBRE?	4615.88	4623.37	6915.93	29940.3	36974.8	23726.6	5137.5	9410.44	10640.2	84779.7	33295.2	27137.6	x	x	x	x										x	x	x
VIT_207s0191g00260.1	3	3	48.97	0.000503201	0.00176196	5.25119	0.999361	elicitado tono	contol memb	48079.2	presenilin family protein	1227.64	1480.4	1784.92	4629.98	4115.3	12444	1635.91	1553.1	1726.25	6654.77	6764.49	10174.1	x	x	x	x										x	x	x
VIT_219s0014g01570.1;VIT_207s0031g01290.1;VIT_213s0019g03610.1;VIT_213s0019g03610.2;VIT_213s0019g03610.3;VIT_215s0048g02630.1;VIT_215s0048g02630.2;VIT_216s0098g01050.1	3	3	42.41	0.000510301	0.00176196	3.3317	0.999337	elicitado tono	elicitado memb	41239.8	magnesium-translocating p-type atpase	13516.2	17489.3	14879.7	21069.3	20270.8	37407.3	11955.8	12297.9	14348	42111.1	35088.8	51409.2	x	x		x									x
VIT_201s0011g00690.1;VIT_217s0000g06960.1;VIT_217s0000g06960.2;VIT_214s0108g01590.1	13	11	201.65	0.000511365	0.00176196	2.72423	0.999333	elicitado memb	control tono	45476.3	rna recognition motif-containing protein	52435.5	60038.3	59584.9	29323.4	35293.7	41475.9	84586.1	110933	93502.8	41199.6	56670	34468.7	x	x		x	x					x					x
VIT_205s0029g01090.1;VIT_216s0039g01030.1;VIT_216s0039g01030.2;VIT_216s0039g01030.3;VIT_216s0039g01030.4;VIT_216s0039g01030.5;VIT_216s0039g01030.6	14	14	171.96	0.000514934	0.00176196	2.52473	0.999321	control tono	elicitado memb	53370.3	udp-d-glucose dehydrogenase	26521.7	38569.4	25469.6	51433.9	64445.5	44824.2	21852.3	19159.6	22639.9	23693.3	26000.2	26900.9	x	x		x					x		x
VIT_209s0002g02560.1;VIT_204s0008g00790.1;VIT_204s0008g00790.3	3	3	31.4	0.000519322	0.00176682	2.648	0.999305	elicitado memb	control tono	105498	neutral alpha-glucosidase ab	5726.48	6132.51	6296.73	4394.38	4425.72	5827.65	17102.4	10595.3	11089.6	7155.58	7975.48	6779.93	x	x		x	x				x		x
VIT_211s0016g01110.1;VIT_211s0016g01110.2;VIT_211s0016g01110.3;VIT_211s0016g01110.4;VIT_211s0016g01110.6	8	8	104.06	0.000544477	0.00183482	3.20879	0.999214	control tono	elicitado memb	16500.8	60s ribosomal protein	20847.3	27159.6	18977.3	35597.5	56856.5	60004.4	15732.7	15580.3	16199.8	31241.8	44890.9	31357.4	x	x		x									x		x
VIT_209s0002g02630.1	1	1	14.98	0.000545473	0.00183482	5.00628	0.99921	control tono	elicitado memb	33770.2	frigida interacting protein 1	950.645	1288.83	1492.9	2295.29	4326.57	6916.65	779.139	1075.53	849.632	3922.6	3820.72	3793.8	x	x	x	x										x		x
VIT_204s0044g00560.1;VIT_206s0004g01690.1;VIT_206s0004g01710.1;VIT_213s0064g01340.1;VIT_218s0072g00800.1	7	7	155.87	0.000555425	0.0018578	4.05545	0.999172	elicitado memb	control tono	48401.5	iaa-amino acid hydrolase ilr1-like 4	36891.4	34552	44039	18228	29543.3	20315.7	78688.8	120116	77318.8	23826.4	35452.1	41328	x	x		x	x								x			x
VIT_211s0052g01030.1	4	1	41.71	0.000562985	0.00187256	3.35084	0.999142	elicitado memb	control tono	15324.7	histone h3	2651.68	1733.27	3390.34	1098.08	1187.53	1319.34	3310.09	4740.76	4028.79	1713.74	1210.42	1155.86	x	x		x									x
VIT_217s0000g10430.1;VIT_208s0032g00480.1	7	6	104.55	0.000566236	0.00187292	6.72422	0.99913	elicitado memb	control tono	29894.5	outer mitochondrial membrane protein porin	38301.6	15726.7	54445.2	4984.32	5793.38	9546.64	39613.6	36777.4	60274.3	5573.66	7133.88	8652.19	x	x	x	x										x	x	x
VIT_217s0000g09230.1	34	21	761.31	0.00057034	0.00187607	4.54824	0.999113	control tono	elicitado memb	36905.7	glyceraldehyde 3-phosphate dehydrogenase	191004	160705	94475.6	766068	465486	352827	126232	96210.5	125908	400482	322102	425761	x	x		x										x	x	x
VIT_212s0059g02470.1;VIT_212s0059g02470.2;VIT_212s0059g02470.3;VIT_212s0059g02470.4	11	10	157.15	0.000589478	0.00191783	3.78462	0.999035	control tono	elicitado memb	57493.3	leucine-rich repeat-containing	13284.9	16154	11021.8	39560.8	72190.7	39469.7	10915.1	13823	15218.8	32472	20523.6	22261.6	x	x		x									x		x
VIT_201s0026g00820.1	2	2	27.05	0.000597799	0.00192926	4.85695	0.999	elicitado memb	control tono	30765.7	peroxisome biogenesis protein 22-like	5408.9	5821.46	7766.35	1576.17	2507.77	2189.28	10219.5	8618.3	11631	2986.48	3541.39	6683.17	x	x		x									x		x	x
VIT_218s0001g04120.1;VIT_218s0001g04780.1;VIT_218s0001g04080.1;VIT_218s0001g04220.1;VIT_218s0001g04280.1;VIT_218s0001g04710.1;VIT_218s0001g04720.1;VIT_218s0001g04870.1;VIT_218s0001g04990.1;VIT_218s0001g05230.1;VIT_218s0001g05240.1	2	2	33.58	0.000599473	0.00192926	6.82528	0.998993	elicitado memb	control tono	101075	iaa-amino acid hydrolase ilr1-like 4-like	3509.97	3512.63	5595.62	3192.62	3615.6	5241.37	17069.3	39220.3	25952.1	6490.43	9205.05	15926.1	x	x	x	x	x	x	x				x					x
VIT_212s0028g01150.1;VIT_212s0028g01150.2;VIT_212s0028g01150.3	13	12	248.23	0.000611608	0.00195773	3.39858	0.998941	elicitado tono	control tono	65078.9	valencene synthase-like	30770.9	23066.8	44504.9	21294.9	25967.7	25281.6	73173.3	50936.6	84841.8	76198.5	69578.3	100771	x	x		x					x		x
VIT_218s0041g01900.1;VIT_218s0041g01900.2;VIT_206s0009g02740.1;VIT_209s0054g00720.1	8	7	174.79	0.000632829	0.00201483	7.16365	0.998847	elicitado tono	elicitado memb	55296.3	transparent testa 12	18393.6	42918.9	26632.6	54968.6	93897.5	127923	15647.9	18878.1	27094.3	210140	125061	106225	x	x	x	x										x		x
VIT_210s0003g02610.1;VIT_210s0003g02610.2;VIT_210s0003g02610.3;VIT_210s0003g02610.4	16	7	238.46	0.000642292	0.00202536	1.81055	0.998804	contol memb	elicitado memb	48538	elongation factor 1-gamma	58593.8	74137.7	49767.6	58381.6	56093.8	59773.2	32299.5	33661.7	34836.3	42005.7	33997.1	41017.4	x	x		x	x				x		x
VIT_205s0020g02610.1;VIT_207s0104g00300.1;VIT_207s0104g00300.2	13	13	289.72	0.000642941	0.00202536	4.92231	0.998801	control tono	elicitado memb	45653.5	uncharacterized protein	41257.9	51643.8	26452.3	100506	162129	117156	32575.7	21579.4	23002	126146	79153.9	62554.9	x	x		x										x	x	x
VIT_206s0004g06520.1	13	13	202.05	0.00065805	0.00203025	3.97228	0.99873	elicitado tono	elicitado memb	63713.2	duf21 domain-containing protein at4g14240-like	41807.6	68069.5	38435.3	75330.3	79999.8	147393	26996.9	24389.2	35333.6	114901	105354	124221	x	x		x									x
VIT_205s0020g03080.1;VIT_214s0128g00720.1;VIT_207s0005g01790.1;VIT_207s0005g01790.2;VIT_207s0005g01790.3;VIT_209s0054g00600.1;VIT_209s0054g00600.2;VIT_209s0054g00600.3;VIT_209s0054g00600.4	1	1	30.46	0.000658134	0.00203025	7.91293	0.998729	elicitado tono	elicitado memb	50506.9	ammonium transporter	2116.88	3356.8	3550.77	8676.59	21451.3	27505	1278.37	3955.66	3351.7	20797.3	28617.1	18523.8	x	x	x	x										x	x	x
VIT_218s0082g00108.1	20	18	307.94	0.000679468	0.00208526	3.60955	0.998626	elicitado memb	control tono	77630.3	annotation was added to scaffolds in november 2011~long chain fatty acid- ligase	70604.4	69272.9	94229.5	36244.5	41906.3	47090.1	98436.1	164995	188633	96118.5	124842	146408	x	x		x					x		x				x
VIT_208s0056g00690.1	3	3	42.26	0.000708528	0.00212642	2.79742	0.99848	elicitado tono	elicitado memb	52994.7	protein shoot gravitropism 2	5911.5	10297.7	6056.9	10294	14041.2	13780.5	6173.84	4781.57	6095.5	14760.8	17577.6	15360	x	x		x									x
VIT_207s0031g01230.2;VIT_207s0031g01230.1	5	5	64.99	0.000709747	0.00212642	3.93387	0.998474	elicitado memb	control tono	49876.7	ubp1-associated protein 2a	15039	13803.3	14588.5	5131.45	5798.83	4938.83	27758.8	20064.4	14603.9	9136.68	9333.51	4795.45	x	x		x									x		x
VIT_201s0011g00870.1	10	6	157.47	0.000710738	0.00212642	2.9917	0.998469	elicitado tono	contol memb	12480.4	60s ribosomal protein l30	22955.7	31602.3	30004.6	66239.2	74665.4	110372	33028.8	29331.3	29952.3	110146	88913.9	53926.7	x	x		x									x		x
VIT_209s0002g05590.1;VIT_209s0002g05560.1;VIT_209s0002g05570.1	9	9	133.58	0.000717191	0.002135	5.37257	0.998435	elicitado tono	elicitado memb	63517.3	protein gdap2 homolog	15298.4	38865.6	22129.7	37747.4	55990.1	83224.5	16444.4	14613.1	21546.4	91944.8	93914.8	96758.8	x	x	x	x										x		x
VIT_213s0064g01050.1;VIT_213s0064g01050.2;VIT_213s0064g01050.3;VIT_213s0064g01050.4;VIT_218s0001g14780.1;VIT_219s0177g00370.1	20	1	308.4	0.000728971	0.00213742	2.64121	0.998373	elicitado memb	control tono	164791	pleiotropic drug resistance protein 1-like	11528.9	18943.5	12985.5	8239.77	8226.57	10534.1	19889.9	22113.6	29310.4	19477.9	21714.2	21549.7	x	x		x					x		x
VIT_218s0001g01180.1;VIT_218s0001g01180.2;VIT_204s0008g03720.2	21	8	348.92	0.000732559	0.00213742	3.16524	0.998354	elicitado memb	elicitado tono	52772.5	carrier protein mitochondrial-like	134662	146281	248507	75734.5	86781.1	74330.9	145553	236745	246420	58372.9	69147.9	71111.1	x	x		x									x		x
VIT_206s0004g05880.1;VIT_206s0004g05880.2;VIT_206s0004g05880.3;VIT_206s0004g05880.4;VIT_206s0004g05880.5;VIT_206s0004g05880.6;VIT_206s0004g05880.7	4	2	93.69	0.000733517	0.00213742	7.13806	0.998349	contol memb	elicitado tono	56298.2	tom1-like protein 2-like	38749.8	20281.5	25725.5	18248.9	12277	4902.47	27149.7	24141.1	24913.5	3752.92	3948.87	4172.15	x	x	x	x										x		x
VIT_218s0001g12560.1;VIT_218s0001g05660.1	3	3	35.63	0.000742025	0.0021425	6.90154	0.998303	elicitado memb	control tono	155339	uncharacterized protein loc100814445	1615.99	842.267	2294.94	641.976	587.032	1004.69	4648.27	6447.92	4319.75	743.315	1339	1245.11	x	x	x	x	x									x		x
VIT_209s0002g00510.1;VIT_209s0002g00530.1;VIT_209s0002g00540.1;VIT_209s0002g00540.2;VIT_209s0002g00540.3	10	8	189.08	0.000744901	0.0021425	5.65375	0.998287	elicitado tono	elicitado memb	52971.2	sugar transporter erd6-like 6	31095.7	68061.6	39038.6	85755.3	101883	225262	30160.7	30463.6	39019.2	185387	157679	220294	x	x	x	x										x		x
VIT_214s0066g00480.1	1	1	15.27	0.000781615	0.00221599	3.44027	0.998082	elicitado memb	control tono	41743.9	zinc finger	11058.9	15232	11226.8	7319.52	9218.48	8369.21	31916.1	21797.1	31974.4	14823.5	25171.7	14597.1	x	x		x	x				x		x
VIT_214s0060g01280.3;VIT_214s0060g01280.1;VIT_214s0060g01280.2;VIT_209s0002g07920.1;VIT_209s0002g07940.2;VIT_209s0002g08010.1;VIT_210s0071g01200.1	6	5	93.55	0.000790209	0.00221901	2.92403	0.998033	elicitado memb	control tono	38862.5	rna recognition motif-containing protein	50857.4	45648	74351.1	19460.1	19489.8	32644.8	63031.7	78481	67832	28701.2	35485.7	27329.8	x	x		x									x		x
VIT_201s0011g02090.1;VIT_201s0011g02090.2;VIT_201s0011g02095.1;VIT_213s0064g00880.1;VIT_213s0064g00880.2;VIT_213s0064g00880.3	21	6	410.41	0.000791072	0.00221901	5.15707	0.998028	elicitado tono	contol memb	79849	vacuolar h+-translocating inorganic pyrophosphatase	21453.9	31618.7	27830.7	73886.2	84797.8	157607	16758.7	42228	32996.2	134912	104816	177495	x	x	x	x										x	x	x
VIT_214s0006g02240.1;VIT_214s0006g02240.2	2	2	19.06	0.000813462	0.00226317	3.86774	0.997896	control tono	contol memb	12314.3	60s ribosomal protein l44	1388.59	743.087	1358.41	4104.91	4765	4628.86	1355.39	2652.48	1304.25	3491.75	3297.17	3618.19	x	x		x					x				x		x
VIT_211s0016g00920.1	9	9	122.41	0.000821995	0.00227627	2.21714	0.997845	elicitado tono	elicitado memb	61563.4	2-hydroxyacyl- lyase	28506.2	25785.5	19779.6	30029.9	32091	27416.5	16987.4	14007.2	18140.8	30539.2	41031.8	37368.8	x	x		x						x
VIT_207s0005g06290.1	1	1	29.11	0.000841015	0.00230801	4.7742	0.99773	elicitado tono	elicitado memb	16633	copper transporter	25522.2	44950.8	48556.2	37634.4	51697.3	74487.1	9169.95	14951.7	16671	66261.6	72720.1	55770.5	x	x		x	x								x			x
VIT_204s0008g02090.1	6	6	119.12	0.000845086	0.00230801	4.27235	0.997704	elicitado memb	control tono	14731.3	cytochrome b5	38642.6	70648.2	30453.4	22728.4	20946.1	28205.9	97407.7	88178.6	121512	44448.1	32414.4	34584.8	x	x		x									x			x
VIT_205s0049g01180.1;VIT_205s0049g01180.10;VIT_205s0049g01180.11;VIT_205s0049g01180.12;VIT_205s0049g01180.13;VIT_205s0049g01180.14;VIT_205s0049g01180.15;VIT_205s0049g01180.2;VIT_205s0049g01180.3;VIT_205s0049g01180.4;VIT_205s0049g01180.5;VIT_205s0049g01180.6;VIT_205s0049g01180.7;VIT_205s0049g01180.8;VIT_205s0049g01180.9;VIT_207s0005g03630.1;VIT_207s0005g03630.2;VIT_214s0066g00270.1;VIT_214s0066g00…	3	3	73.39	0.000852362	0.0023151	12.8143	0.997659	control tono	elicitado memb	32357.7	copper transporter	17015.5	36819.9	28473.8	194894	176269	637072	10932.7	44738.7	23009.2	150408	251613	365307	x	x	x	x										x	x	x
VIT_207s0205g00120.1;VIT_207s0205g00120.2;VIT_207s0205g00120.3	2	1	28.41	0.000855458	0.0023151	5.65733	0.99764	contol memb	control tono	70601.2	probable methyltransferase pmt8-like	13260.6	25244.3	26482.4	2929.07	3396.52	5161.68	11644.4	13989.7	17629	4047.76	8994.87	4545.92	x	x	x	x										x	x	x
VIT_201s0010g02460.2;VIT_201s0010g02460.1;VIT_201s0010g02460.4;VIT_201s0010g02460.5;VIT_201s0010g02460.3;VIT_206s0004g06940.1;VIT_214s0006g03030.1;VIT_214s0128g00260.3	3	3	31.44	0.000864975	0.00231984	2.66634	0.99758	control tono	elicitado memb	58256.4	protein spinster homolog 1-like	3940.44	5131.05	3767.59	6671.92	7382.35	11378.6	2491.02	3821.12	3226.34	9204.42	7132.66	8378.19	x	x		x									x
VIT_205s0102g00710.1;VIT_205s0102g00710.2;VIT_205s0102g00710.3;VIT_214s0006g01410.2;VIT_215s0048g01260.1;VIT_215s0048g01260.2;VIT_218s0089g01230.1;VIT_218s0089g01230.2;VIT_218s0089g01230.3	31	18	702.57	0.000865003	0.00231984	4.36486	0.99758	elicitado tono	elicitado memb	36872.4	glyceraldehyde-3-phosphate dehydrogenase	304853	196746	129236	652485	631408	405734	234328	114206	208368	888803	768708	773285	x	x		x										x		x
VIT_218s0001g08280.1;VIT_218s0001g08280.2;VIT_218s0001g08280.3;VIT_218s0001g08280.4;VIT_218s0001g08280.5;VIT_218s0001g08280.6	15	13	239.74	0.000873901	0.00233319	2.18563	0.997523	contol memb	elicitado memb	35427.1	fructokinase 2	68866	91286.2	93650.9	71609.5	58722.2	58560.6	41635.9	36809.9	37677.7	39913	54367.3	55075.6	x	x		x	x						x
VIT_217s0000g06580.2;VIT_217s0000g06580.1	7	7	85.53	0.000886852	0.0023572	2.95022	0.99744	elicitado memb	control tono	76223.3	kh domain-containing protein at4g18375-like	10401.4	15965.7	16218.9	5514.92	7087.06	6527.04	16739.7	22132.1	17563.1	9656.18	13627.4	8843.22	x	x		x						x					x
VIT_202s0025g02920.1	5	3	70.39	0.000914917	0.00240862	4.74321	0.997256	elicitado tono	elicitado memb	24954.4	vesicle transport v-snare 13	5340.02	7084.86	6527.43	8512.8	17839.8	28786.7	5652.02	5383.41	6844	25794.4	27144.2	31867.2	x	x		x										x		x
VIT_219s0015g02240.1;VIT_206s0004g07990.1;VIT_206s0004g07990.2;VIT_206s0004g07990.3;VIT_206s0004g07990.4;VIT_206s0004g07990.5;VIT_216s0022g00770.1	5	5	70.89	0.000922123	0.00240862	3.82742	0.997208	elicitado memb	control tono	40522.9	caffeic acid 3-o-methyltransferase	7995.18	7520.73	9505.91	5524.48	6362.88	5204.34	28543.2	16926.8	19947.2	17398.8	10566.6	8481.24	x	x		x	x						x				x
VIT_211s0052g00880.1;VIT_218s0001g07630.1;VIT_218s0001g07630.2	4	3	72.2	0.000925613	0.00240862	2.47048	0.997184	elicitado memb	elicitado tono	29358.6	dynamin- partial	16284.9	21121.6	17012.2	9617.34	9927.58	8248.49	30710.1	15761.2	20972.9	9131.54	9947.41	8221.05	x	x		x									x		x
VIT_201s0010g01200.1;VIT_201s0010g01200.2;VIT_207s0005g05820.1;VIT_200s1011g00010.1;VIT_200s2752g00010.1	4	4	60.55	0.00092714	0.00240862	8.17022	0.997174	elicitado memb	control tono	78808.7	nadph-ferrihemoprotein reductase	5294.98	3328.75	4735.73	2927.62	1950.44	2431.06	15066.3	24887.6	19763.1	4316.01	5249.47	14356.1	x	x	x	x	x	x	x				x					x
VIT_204s0069g00800.1;VIT_204s0069g00800.10;VIT_204s0069g00800.11;VIT_204s0069g00800.12;VIT_204s0069g00800.13;VIT_204s0069g00800.14;VIT_204s0069g00800.15;VIT_204s0069g00800.2;VIT_204s0069g00800.3;VIT_204s0069g00800.4;VIT_204s0069g00800.5;VIT_204s0069g00800.6;VIT_204s0069g00800.7;VIT_204s0069g00800.8;VIT_204s0069g00800.9	20	20	368.69	0.000935175	0.00240862	4.371	0.99712	elicitado tono	elicitado memb	66145.9	cell elongation protein diminuto	26853.4	52012.7	28703.3	69729	55991.6	117043	32301.9	21095.3	26620.6	141368	100681	107709	x	x		x										x		x
VIT_205s0049g00430.1	4	2	55.01	0.000943358	0.00240862	2.62174	0.997064	elicitado memb	control tono	20810.6	serine arginine-rich splicing factor 7-like	20583.9	19436.2	22592.4	13854.2	15338.9	17069.7	29557.6	56301.8	35429.6	16697.4	17853.5	15610	x	x		x						x					x
VIT_203s0063g02650.1;VIT_203s0063g02650.2;VIT_203s0063g02650.3	1	1	17.03	0.000950192	0.00240862	10.5944	0.997017	contol memb	elicitado memb	42510.6	1-aminocyclopropane-1-carboxylate oxidase homolog 1	2278.31	3778.99	10362.5	4698.03	6234.04	4601.05	645.194	390.868	513.796	6224.5	2562.64	5793.59	x	x	x	x	x	x	x				x					x
VIT_203s0097g00620.1;VIT_203s0097g00620.2;VIT_203s0097g00620.3;VIT_203s0097g00620.4;VIT_204s0023g02680.1	14	13	260.89	0.000950698	0.00240862	4.97138	0.997013	elicitado tono	contol memb	35110.1	protein	32293.3	34251.8	41077.8	45730.5	87938.8	114511	32604.4	36692.9	60947.4	159505	153317	222212	x	x		x										x		x
VIT_205s0020g02940.1;VIT_205s0020g02940.2;VIT_205s0020g02940.3	16	16	312.99	0.000956463	0.00241296	4.0329	0.996974	elicitado tono	elicitado memb	67060.4	n-acylethanolamine amidohydrolase	33433.3	48350.4	24926.3	50127.8	72679.2	105231	20594.7	22086	25774.4	82020.3	77277.4	116775	x	x		x									x			x
VIT_203s0180g00030.1;VIT_203s0180g00030.2	9	9	123.88	0.000973048	0.00243417	4.60954	0.996858	elicitado tono	elicitado memb	65488.4	protein phosphatase 2c 70	19080.2	46764.9	23060.5	30523.3	55433.8	48000.4	21038.9	21129.7	23318.5	101393	113132	87340.9	x	x		x					x				x			x
VIT_209s0002g04680.1;VIT_209s0002g04680.2;VIT_209s0002g04680.3	2	2	30.64	0.000977461	0.00243498	4.38598	0.996827	elicitado memb	control tono	27097.9	protein binding	10694.2	11831.5	11863.3	7003.14	13206.5	6142.71	40814.5	22590	52176.5	31414.1	29068.5	24024.8	x	x		x	x				x		x					x
VIT_209s0002g05710.1	23	23	375.79	0.00100535	0.00248913	3.8786	0.996627	contol memb	elicitado memb	94115.8	97 kda heat shock	82430.1	74893.6	71400.4	58665.4	76599.2	50685.6	20767.7	18394.5	19808.6	20165.3	44913.3	47054.9	x	x		x	x						x
VIT_205s0049g01160.1;VIT_205s0049g01160.2;VIT_205s0049g01160.3;VIT_205s0049g01160.4	5	5	62.48	0.00100756	0.00248913	2.99969	0.996611	elicitado tono	control tono	68522.3	adenine nucleotide translocase	16949.9	30941.9	21469.1	9817.9	9521.85	12745.4	26576	25208.2	32464.9	35523.9	36073.6	24647.9	x	x		x					x		x				x
VIT_206s0009g01180.1;VIT_206s0009g01180.2;VIT_206s0009g01180.3;VIT_206s0009g01180.4;VIT_206s0009g01180.5;VIT_206s0009g01180.6	2	2	27	0.00107068	0.00261752	2.83795	0.996142	control tono	elicitado memb	54974.5	e3 ubiquitin-protein ligase xbat35	3171.04	5719.44	2676.92	8092.57	9333.14	11575.6	3388.45	3580.24	3250.42	9663.85	6829.73	8701.28	x	x		x									x		x
VIT_209s0018g00600.1;VIT_209s0018g00600.2;VIT_209s0018g00600.3;VIT_209s0018g00600.4;VIT_201s0011g00450.1;VIT_201s0011g00450.2;VIT_201s0011g00450.3;VIT_201s0011g00450.4;VIT_201s0011g00450.5;VIT_201s0011g00450.6;VIT_209s0018g00570.1	6	5	99.61	0.00108222	0.00261752	3.05493	0.996054	elicitado memb	control tono	56412.6	ubp1-associated protein 2a	36607.7	43335.4	44888.5	17490.8	25420.2	20353.6	80666.5	59577.2	53025.3	34215.1	34035.9	20688.8	x	x		x									x		x
VIT_213s0067g00270.1	3	3	57.27	0.0010854	0.00261752	4.94433	0.996029	elicitado tono	contol memb	50833.6	magnesium transporter mrs2-1	2691.3	4790.54	3002.34	5931.61	8013.43	15053.8	2847.33	5451.47	4416.01	16860.5	18909.1	16067.7	x	x		x										x		x
VIT_206s0080g00800.1	5	2	113.05	0.00108591	0.00261752	3.74569	0.996025	control tono	elicitado memb	34337.9	60s acidic ribosomal protein p0	36640.8	38966.6	45133.9	63299	133538	115907	26706.4	25944.1	30843.6	68736	90655.9	53064.8	x	x		x	x								x		x
VIT_211s0065g00320.1	6	4	83.04	0.00110406	0.00265055	3.51062	0.995884	elicitado tono	contol memb	25241	vesicle-associated membrane protein 714	2155.1	3100.26	2772.01	6380	6867.43	13976.1	2220.79	4301.09	2374.43	9903.2	8327.59	9950.27	x	x		x										x	x
VIT_203s0038g02320.1	6	2	89.71	0.00113632	0.00271199	2.34899	0.99563	control tono	elicitado memb	25053.7	proteasome subunit beta type-6	16014.8	12693.2	11224.8	17420.5	22966.1	16519.3	8334.93	6565.67	9325.02	10731.6	11882.2	11418.1	x	x		x					x		x
VIT_205s0094g00870.1;VIT_204s0008g00050.1	5	4	64.86	0.00114684	0.00271199	2.16257	0.995546	elicitado memb	control tono	44397.2	l-ascorbate peroxidase	11972.9	15253.7	10631.7	7775.61	8808.13	9563.13	18709.4	15515.1	22319.9	10056.9	11344.6	11039.7	x	x		x						x
VIT_211s0118g00350.1;VIT_211s0118g00350.2	8	5	98.7	0.00116381	0.00272967	3.59895	0.995408	control tono	elicitado memb	34530.5	60s ribosomal protein l5-like	27288.5	47382.5	31755.1	62641.4	82878.7	107589	24151.8	17842.6	28334.1	47187.6	48378.2	38294.5	x	x		x									x		x
VIT_207s0141g00240.1;VIT_207s0141g00240.2	15	2	279.79	0.00116453	0.00272967	4.41458	0.995403	elicitado tono	contol memb	80666.3	vacuolar h+-translocating inorganic pyrophosphatase	3014.49	4622.84	3544.85	10213.4	11000.6	22591.9	3369.27	6784.33	5011.54	17064.7	12083.1	20216.8	x	x		x										x	x	x
VIT_203s0097g00530.1;VIT_203s0097g00530.2	2	2	28.17	0.0011821	0.00274921	2.55442	0.995259	elicitado memb	control tono	28875.4	protein	8677.1	13753.1	10582.6	4486.71	3874.33	6107.98	11422.7	12655.7	12881.5	5086.85	4079.02	7096.15	x	x		x									x		x
VIT_204s0023g01470.1	13	4	225.34	0.00123357	0.00282063	3.14459	0.994829	contol memb	elicitado tono	72939.3	heat shock 70 kda mitochondrial-like	21091.8	19173.6	18997.3	15139.1	7855.81	8493.96	14748	21048.6	14273.5	5707.38	5336.37	7802.2	x	x		x									x
VIT_200s1286g00010.1;VIT_200s2851g00010.1	2	2	31.89	0.0012365	0.00282063	5.62311	0.994804	elicitado memb	control tono	40235.4	splicing factor 3b subunit 4	5936.04	2862.42	8905.87	2650.46	3374.78	2878.41	12901.9	18422.8	18741.5	5168.23	5962.99	6892.12	x	x	x	x					x		x					x
VIT_200s0265g00050.1	2	2	35.85	0.00127016	0.0028754	3.33029	0.994516	contol memb	elicitado tono	33739.3	stress-inducible protein	11079.9	16453.6	9401.96	7362.18	7754.46	4891.12	11897.6	7299.99	9303.55	3800.19	3905.5	3385.1	x	x		x					x				x
VIT_211s0065g00640.1	3	1	23.65	0.00127617	0.00287806	9.04583	0.994463	control tono	elicitado memb	196439	callose synthase 11-like	1206.65	2500.07	1309.11	2823.67	3317.34	3558.46	275.276	276.168	520.815	893.882	2785.23	2960.87	x	x	x	x	x	x	x						x			x
VIT_203s0038g04040.1;VIT_203s0038g04040.2;VIT_203s0038g04040.3;VIT_203s0038g04040.4	4	2	49.15	0.00128611	0.00288953	2.20869	0.994377	elicitado tono	elicitado memb	87450.3	cycloartenol synthase	12607.1	14347.4	12926.1	16349.3	16364.1	23551.3	11008.3	14745.4	10939.5	24827.1	23833.2	32383.7	x	x		x						x
VIT_201s0011g04490.1	7	7	91.75	0.0013025	0.00289139	3.42921	0.994233	elicitado memb	control tono	54152.1	peptidase m20 m25 m40 family protein	15843.1	21691.3	18243.8	6722.16	11660.8	7711.02	25159.3	26680.8	37641.6	16171.8	13038.3	9283	x	x		x									x		x
VIT_217s0000g02900.1;VIT_217s0000g02900.2	34	2	1015.21	0.0013041	0.00289139	3.57035	0.994219	elicitado memb	elicitado tono	59735	atp synthase beta chain	811114	463612	1.07619e+06	253367	307559	215534	518733	888208	988332	191596	270783	208499	x	x		x										x	x
VIT_216s0039g02230.1	33	1	967.47	0.0013041	0.00289139	3.57035	0.994219	elicitado memb	elicitado tono	59292.6	atp synthase beta chain	300403	171703	398578	93836.6	113907	79824.9	192118	328956	366037	70959.5	100287	77219.4	x	x		x										x	x
VIT_201s0026g02410.1;VIT_214s0108g00850.1	3	3	51.49	0.00131377	0.00289191	3.51581	0.994134	contol memb	elicitado memb	50371.8	udp-glucose:flavonoid 3-o-glucosyltransferase	39215.7	26617	49087.6	26874.8	19317.3	23585.3	11804.1	9942.28	10940.3	10214.2	17693.3	18067.1	x	x		x	x						x
VIT_205s0062g00850.1	3	3	42.13	0.00131632	0.00289191	2.59784	0.994111	elicitado tono	elicitado memb	13803	60s ribosomal protein l34	13091.5	20006.3	17999	27649.2	30109.1	30630.4	13832.5	14608.8	12423.6	48844.2	30852.8	26463.3	x	x		x									x		x
VIT_202s0025g03280.1	2	1	23.12	0.0013335	0.00291889	13.3728	0.993958	contol memb	elicitado tono	44548.7	protein	2963.64	13351.9	4761.94	5600.68	5376.49	9657.48	1543.29	398.074	1576.31	553.189	476.638	546.322	x	x	x	x				x	x		x					x
VIT_200s0391g00070.1	13	13	256.64	0.00138465	0.00301975	5.47966	0.993495	control tono	elicitado memb	55582.3	peptidase m1 family protein	53163	39212.1	28451.1	93945.7	94740.7	39100.7	16239.9	12934.2	12395.5	37711.3	45989.9	48662.4	x	x	x	x	x								x			x
VIT_216s0100g01020.2	9	2	124.05	0.0013945	0.00303013	2.70003	0.993405	elicitado memb	control tono	59168.4	2-dehydro-3-deoxyphosphoheptonate aldolase 3-deoxy-d-arabino-heptulosonate 7-phosphate synthetase	3035.52	4735.49	2857.61	4360.81	2755.03	2829.98	7866.08	9550.91	9437.02	5869.15	7010.51	4794.53	x	x		x	x						x
VIT_208s0007g01660.1;VIT_208s0007g01660.2;VIT_208s0007g01660.3	24	1	603.32	0.00142601	0.00308211	27.1097	0.993113	elicitado tono	control tono	43214.9	stilbene synthase	18047.1	7972.61	9289.85	7524.17	11562.8	5477.61	190579	21498.7	208271	326373	134855	204713	x	x	x	x				x	x		x					x
VIT_206s0004g08150.1;VIT_212s0028g03080.1;VIT_212s0028g03080.2;VIT_212s0028g03080.3;VIT_212s0028g03080.4;VIT_215s0048g01010.1;VIT_218s0001g00590.1;VIT_218s0001g00610.1;VIT_218s0001g00610.2;VIT_218s0001g00610.3	26	26	510.56	0.00142877	0.00308211	6.10505	0.993087	elicitado tono	elicitado memb	48922.4	uncharacterized protein c3orf32-like	39445	106259	36446.9	123072	153051	295724	40068.3	29208.1	40380.6	224059	276769	168633	x	x	x	x										x		x
VIT_212s0142g00190.1;VIT_212s0142g00190.2	36	33	650.86	0.00144565	0.00310726	6.69723	0.992929	elicitado memb	control tono	57912.4	cinnamate-4-hydroxylase	111346	133037	184087	62490.4	53055.9	89490.2	227954	677695	467528	161679	244289	240589	x	x	x	x					x		x					x
VIT_211s0118g00220.1;VIT_211s0118g00220.2;VIT_211s0118g00220.3;VIT_207s0031g01400.1	7	7	118.07	0.00147358	0.00313261	3.50155	0.992664	control tono	elicitado memb	34654.1	uncharacterized protein loc100242015 isoform 2	31919.2	50073.9	25772.4	67395.8	121730	76947.8	28331.9	20852.6	26803	70483.4	63665.6	52048	x	x		x									x
VIT_209s0002g07880.2;VIT_209s0002g07880.1;VIT_209s0002g07940.1	7	7	100.98	0.0014755	0.00313261	4.066	0.992646	elicitado tono	elicitado memb	83187.1	chloride channel g	9214.85	15133.5	7743.44	25018	17244.4	46113.3	9159.51	8277.92	11004.4	37802.9	32413.2	45428.3	x	x		x										x		x
VIT_208s0007g05370.1;VIT_200s0575g00010.1;VIT_200s0575g00020.1;VIT_210s0042g00010.1;VIT_210s0042g00020.1;VIT_210s0042g00050.1;VIT_210s0071g00010.1;VIT_210s0071g00020.1;VIT_213s0074g00070.1;VIT_213s0074g00080.1	15	1	280.9	0.00148283	0.00313261	3.76257	0.992576	elicitado tono	elicitado memb	70096.5	vacuolar h+-translocating inorganic pyrophosphatase	16087	32186.4	19087.1	48914.9	58217.7	115795	16397.7	27800.7	20696.5	97992.1	65398.9	80780.5	x	x		x										x
VIT_214s0066g02560.1;VIT_214s0066g02560.2	5	5	76.21	0.00149374	0.00313261	3.90538	0.992472	elicitado memb	control tono	41093.3	strictosidine synthase family protein	14177.6	17226.3	15028.3	4905.52	6261.4	9362.14	21438	28467.5	30268.4	7735.11	10958.1	16300.7	x	x		x	x								x		x
VIT_213s0158g00360.1;VIT_213s0158g00360.2;VIT_213s0158g00360.3;VIT_213s0158g00360.4;VIT_213s0158g00360.5;VIT_213s0158g00360.7;VIT_213s0158g00360.8;VIT_213s0158g00360.9;VIT_213s0158g00360.6	5	5	82.85	0.00149428	0.00313261	6.46334	0.992467	control tono	elicitado memb	14920.8	thioredoxin h2	10241.2	5388.03	16442.1	29582.2	51875.8	84570.7	9113.92	8696.86	7876.99	23265.7	27063	24116.5	x	x	x	x										x		x
VIT_210s0003g04390.1;VIT_210s0003g04390.2;VIT_210s0003g04390.3;VIT_210s0003g04390.4;VIT_210s0003g04390.5;VIT_210s0003g04470.1;VIT_210s0003g04470.2;VIT_210s0003g04460.1	13	10	191.81	0.00152706	0.00319011	3.69363	0.99215	elicitado tono	elicitado memb	114641	autoinhibited calcium atpase	11971.8	18546.2	18678.8	16775.5	28859	41247.6	12905.4	14996.1	18422.9	52693.4	52287.3	66124.6	x	x		x									x
VIT_212s0034g00660.1	29	28	486.88	0.00154039	0.0032005	4.19267	0.99202	elicitado tono	elicitado memb	183356	mgatp-energized glutathione s-conjugate	43704.5	80447	45992.3	37627.9	57318.9	92700.2	40413	47699.7	52008.8	158302	197791	231391	x	x		x					x		x					x
VIT_205s0049g01620.1	2	1	19.56	0.00154496	0.0032005	15.9492	0.991975	elicitado tono	contol memb	92987.8	tmv resistance protein n-like	1829.01	500.996	2294.87	4477.98	14568.3	13022.5	3919.76	5066.04	4284.18	32125.3	14224.5	27413.2	x	x	x	x										x		x
VIT_211s0052g01710.1;VIT_211s0052g01710.2;VIT_211s0052g01710.3;VIT_211s0052g01710.4	6	2	81.06	0.00155776	0.0032005	2.64869	0.99185	elicitado tono	elicitado memb	78376.1	cyclopropane-fatty-acyl-phospholipid synthase	14795.8	23637.7	17822.4	22692.9	34698.9	39600.7	16455.4	13331.2	18778.2	37899.5	43709.1	47024.1	x	x		x									x
VIT_200s0868g00010.1;VIT_200s0868g00010.2	8	8	146.02	0.00155891	0.0032005	1.97093	0.991839	elicitado memb	elicitado tono	53729.9	xylose isomerase	25145.9	32237.8	31733.9	17844.2	24485.5	16103.8	32542	40269.7	39252.9	19929.7	20640.6	16288.7	x	x		x						x
VIT_207s0104g00830.1	3	3	36.89	0.00159916	0.00324892	3.06703	0.99144	elicitado memb	elicitado tono	48785	protein	6145.8	6266.47	6492.35	3905.63	4402.68	7056.68	10439.4	16933.4	14445	5705.68	4498.54	3430.4	x	x		x	x								x
VIT_215s0048g02520.1;VIT_215s0048g02520.2;VIT_215s0048g02520.3;VIT_215s0048g02520.4;VIT_202s0025g02900.1	1	1	14.96	0.00160433	0.00324892	9.98596	0.991388	elicitado tono	contol memb	53046.8	sugar transporter erd6-like 7	6010.54	7468.15	8473.34	11237.6	35901.1	71553.6	9056.9	7682.23	12857	75471.2	62409.7	81331.2	x	x	x	x										x		x
VIT_200s0783g00010.1;VIT_200s0961g00020.1	3	3	51.47	0.00161325	0.00325591	3.35122	0.991299	elicitado tono	contol memb	45885.6	metal tolerance protein	5867.26	10666.8	6752.08	11038.6	14150.7	21700.9	7858.33	7328.22	8992.73	34051.4	22585.8	21399.7	x	x		x									x
VIT_214s0108g01210.1;VIT_214s0108g01210.4	1	1	15.04	0.00163369	0.00326169	3.02987	0.991094	control tono	elicitado tono	59853.9	vascular protein	17363.4	19588.6	16498.6	23524.8	20809.8	20724.7	21419.7	14522.7	10879.2	6197.21	5536.29	9739.12	x	x		x					x		x
VIT_203s0038g00460.1;VIT_203s0038g00460.2	2	1	20.49	0.00163802	0.00326169	5.82501	0.99105	control tono	elicitado memb	81893.1	early-responsive to dehydration stress protein	362.546	284.88	180.124	787.046	607.735	2190.68	220.144	194.918	200.467	1408.89	781.815	1385.87	x	x	x	x										x		x
VIT_204s0044g00220.2;VIT_204s0044g00220.1	2	2	32.9	0.0016792	0.00332287	2.21709	0.990631	elicitado memb	elicitado tono	41311.9	sh3 domain-containing protein	33934.6	28506.3	35008.5	21546.8	30831.4	20443.1	35317.1	39968.5	29597.6	12690.9	17498.1	17117.7	x	x		x						x
VIT_218s0001g02770.1;VIT_218s0001g02760.1	7	4	96.58	0.00167991	0.00332287	2.14085	0.990624	elicitado tono	elicitado memb	45321.8	protein	16950.8	14824.6	20449.8	14191.5	20163.3	18148.3	14208.2	15648.7	21752.4	31417.8	40936.7	38133.2	x	x		x					x		x
VIT_215s0021g00920.1	2	2	30.08	0.0017021	0.0033556	6.62247	0.990396	elicitado tono	contol memb	46055.5	protein	4165.78	1731.82	5308.28	8431.36	19102.4	23005	16987.7	15415.3	17842	20021.6	24148.1	30040.9	x	x	x	x	x	x	x				x					x
VIT_201s0026g02340.1	3	3	56.61	0.00176826	0.00345175	2.8293	0.989708	elicitado memb	elicitado tono	21797.5	atp synthase delta	20821.5	23725	28703.3	11173.2	11549	9015.3	21582.8	26646.2	39155.9	8973.32	14750.8	7161.52	x	x		x									x		x
VIT_213s0067g03820.1	7	3	73.95	0.00178539	0.00346038	1.80603	0.989528	contol memb	control tono	70504.1	probable methyltransferase pmt2-like	15329.1	21315.8	19150	9834.72	9902.79	11156.2	13735.2	12990.6	14190.6	13481.3	11522.6	9991.34	x	x		x						x					x
VIT_204s0008g07400.1	11	11	223.94	0.00178661	0.00346038	3.80169	0.989515	control tono	elicitado memb	25252.5	chalcone isomerase	189078	222278	173078	266718	243260	109504	70942.4	40711.2	51295.7	108202	120842	104448	x	x		x	x						x
VIT_204s0044g01850.1;VIT_204s0044g01850.2;VIT_204s0044g01850.3;VIT_204s0044g01850.4;VIT_204s0044g01850.5;VIT_204s0044g01850.7	4	4	50.2	0.00179012	0.00346038	3.9828	0.989478	elicitado memb	control tono	31064.2	protein	48201.2	28138.8	68667	11123.2	16375.7	15420.6	55538.5	42794.9	72606.5	24745.5	32130.9	24264.2	x	x		x					x				x		x
VIT_208s0040g03300.1;VIT_200s0194g00360.1	3	3	50.01	0.00179941	0.0034669	5.52594	0.989379	elicitado tono	elicitado memb	45908	auxin efflux carrier protein	8853.75	19583.9	8581.47	26043.9	29722.8	76715.2	9100.78	8029.91	8584.86	63834.1	41845.5	36423	x	x	x	x										x		x
VIT_218s0001g10180.1;VIT_218s0001g10200.1;VIT_218s0001g10230.1;VIT_217s0053g00026.1;VIT_200s2168g00005.1	2	1	40.14	0.00181044	0.0034669	3.33425	0.989262	elicitado memb	control tono	15763.3	histone h2a	27403.5	26477.6	46012.1	14737.8	23302.4	28122.5	75591.6	76245.6	68765.8	53747.3	51017.2	36721.5	x	x		x	x						x
VIT_202s0012g00600.1	5	5	86.17	0.00181096	0.0034669	10.4461	0.989257	elicitado memb	control tono	51315.5	uncharacterized acetyltransferase at3g50280-like	21513.4	6396.83	32767.4	6838.07	5053.99	12801.9	93110	85069.8	79776.8	54848.5	45132.9	115092	x	x	x	x				x	x		x					x
VIT_204s0008g03600.1;VIT_204s0008g03600.2	1	1	31.63	0.00183695	0.0034988	3.43299	0.98898	elicitado tono	contol memb	14953.5	vacuolar protein sorting-associated protein 55-like protein	19016.1	11822.4	20868.6	33904.4	33229.1	45515.4	19459.1	12675.8	20844.7	74866.1	64935.9	37708.2	x	x		x									x		x
VIT_214s0081g00440.1;VIT_214s0081g00440.2;VIT_214s0081g00440.3;VIT_214s0081g00440.4;VIT_214s0081g00440.5	6	5	59.87	0.00184219	0.0034988	3.59551	0.988924	elicitado tono	control tono	42581.2	tocopherol cyclase	16848.2	14790.7	21973.2	8979.32	11083.8	13936.9	20908.7	27770.3	27095	26924.6	57155.7	38167.1	x	x		x					x		x
VIT_216s0022g02340.1;VIT_216s0022g02340.2	11	9	214.56	0.00184525	0.0034988	2.34376	0.988891	elicitado memb	control tono	53885.2	kh domain-containing protein at4g18375-like	31897.9	33991.3	40357.8	23646.4	26952	24187.1	46520.2	73315.8	55443.3	29141.8	33342.6	21105.7	x	x		x						x					x
VIT_205s0094g01520.1;VIT_205s0094g01520.2;VIT_205s0094g01520.3;VIT_205s0094g01520.4;VIT_205s0094g01520.5	2	2	26.12	0.00185504	0.0035062	1.68434	0.988786	control tono	elicitado memb	37609.5	fructokinase	5949.9	6106.22	6236.79	8227.06	6288.64	7880.54	3867.1	5099.91	4329.75	4551.92	5239.25	5265.69	x	x		x	x				x		x
VIT_207s0130g00400.1;VIT_207s0130g00400.2;VIT_207s0130g00400.3;VIT_207s0130g00400.4;VIT_207s0130g00400.5;VIT_207s0130g00400.6;VIT_207s0130g00400.7;VIT_207s0130g00400.8;VIT_212s0035g01720.1;VIT_212s0035g01720.2	15	15	295.52	0.00186145	0.00350718	2.87474	0.988717	elicitado memb	elicitado tono	34997.2	late embryogenesis abundant protein lea14-	74804.4	93171.6	63709.5	90356.5	121689	57344	99171.3	88847.4	93058.8	37981.8	33878.7	25914.4	x	x		x					x		x
VIT_218s0001g12270.1	4	4	45.54	0.00191263	0.00358094	4.25905	0.988163	control tono	contol memb	86091.8	chloride channel protein clc-c	3564.07	5182.5	2625.37	14508.3	9052.77	24872.6	4886.63	3274.21	5126.07	14323.1	10048.4	16282.8	x	x		x										x	x	x
VIT_218s0001g07810.1;VIT_218s0001g07810.2;VIT_218s0001g07810.3	2	2	27.26	0.00193026	0.00360263	4.74799	0.987971	elicitado memb	control tono	73485.8	uncharacterized membrane protein at1g75140-like	19257.5	9360.85	25411.6	2957.4	5854.03	6103.37	19053.5	27790.2	23971.7	7434.94	7251.21	8987.87	x	x		x										x		x
VIT_214s0066g00560.1	24	23	291.04	0.00195023	0.00362652	1.59943	0.987752	contol memb	elicitado tono	410201	e3 ubiquitin-protein ligase upl2-like	56204.7	68167.8	57137.4	45158.7	47708.1	42707.5	42792.1	52178.7	50004	33757.9	40373.4	39352.7	x	x		x						x					x
VIT_203s0091g00970.1;VIT_203s0091g00970.2	4	1	47.74	0.00195525	0.00362652	1.83936	0.987697	elicitado tono	contol memb	16354.9	60s ribosomal protein	12969	15089.7	12069.6	18851	20479.9	22671.7	16094.1	16800.7	17115.5	29802.2	24073.7	19934.3	x	x		x						x					x
VIT_208s0007g01750.1;VIT_208s0007g01750.2;VIT_208s0007g01750.3	5	4	82.23	0.00198223	0.00366516	3.96868	0.9874	elicitado tono	elicitado memb	20850.8	adp-ribosylation factor-like protein	9897.21	18418.5	10246.3	14596.7	26875.3	32047.2	10432.5	7375.98	10103.1	43325.9	37069.2	30377.2	x	x		x									x
VIT_202s0109g00360.1;VIT_202s0109g00360.2;VIT_202s0109g00360.3;VIT_202s0109g00360.4;VIT_202s0109g00360.5;VIT_202s0109g00360.6;VIT_216s0039g02670.1;VIT_216s0039g02670.2;VIT_216s0039g02670.3	2	1	24.51	0.00201553	0.00370372	3.42607	0.98703	elicitado memb	control tono	93798.9	acetyl-coenzyme a carboxylase carboxyl transferase subunit alpha	10658.5	12000.7	16404.1	4595.23	5045.18	6727.51	24715.2	14167.6	17194.9	19391.9	24066.2	11800.7	x	x		x					x		x				x
VIT_207s0005g00750.1;VIT_207s0005g00750.2;VIT_207s0005g00750.3;VIT_200s1562g00010.1;VIT_206s0080g00130.1;VIT_206s0080g00130.2;VIT_206s0080g00130.3;VIT_206s0080g00130.4;VIT_206s0080g00130.5;VIT_212s0057g00130.1	3	3	38.24	0.00204193	0.00374069	3.15432	0.986736	elicitado memb	control tono	34685.5	translocase of chloroplast 34	6368.23	8035.02	7572.01	3399.91	2785.6	5451.32	12832.2	10049.5	13824.5	5973.19	8590.11	5406.46	x	x		x	x					x
VIT_202s0012g00100.2;VIT_202s0012g00100.1;VIT_215s0021g01000.1	24	16	339.9	0.00205079	0.00374539	1.79032	0.986636	elicitado tono	elicitado memb	92937.3	sucrose synthase 1	26880.9	33277.3	26853.2	33929.5	29279.7	37290.2	28287	23811.6	29915.6	53527.2	41353.3	51950.9	x	x		x						x
VIT_203s0038g01440.1	4	3	60.42	0.00207441	0.00377695	2.2084	0.986371	control tono	elicitado memb	10485.1	60s ribosomal protein l37a	13680.1	16080.9	10776.4	21039.5	28023.3	34849.4	15657.5	10897.4	11441.8	29987.4	27136.3	21973.5	x	x		x									x		x
VIT_218s0122g01020.1;VIT_218s0122g01020.5;VIT_218s0122g01020.2;VIT_218s0122g01020.3;VIT_218s0122g01020.4;VIT_218s0122g01020.6	1	1	19.71	0.00208349	0.00378191	8.2438	0.986269	elicitado tono	elicitado memb	28447.2	mta sah	43700.2	13704.1	57337.2	36475.1	40601.6	40848.6	2822.01	7450.11	6016.21	28075.5	49399.2	56803.1	x	x	x	x						x						x
VIT_206s0004g08260.1;VIT_206s0004g08260.2;VIT_201s0150g00580.1;VIT_201s0150g00580.2;VIT_219s0014g05135.1	2	2	24.75	0.00211184	0.00379565	2.06169	0.985948	elicitado memb	control tono	21656	uncharacterized protein	30003.1	30756.4	36998.4	22455	22658.1	19534.8	45719.3	50421.7	37142.7	33944.5	22810.2	24920.6	x	x		x						x					x
VIT_203s0038g02300.1;VIT_204s0023g03690.1	13	13	174.36	0.0021323	0.00381239	2.9558	0.985716	elicitado tono	elicitado memb	25547.3	60s ribosomal protein l10	38279.7	71545.7	46855.2	79393	90027.1	117043	34371.6	37398.3	52248.7	139748	135966	90860.2	x	x		x									x
VIT_213s0019g01090.1;VIT_213s0019g01090.2;VIT_203s0038g01780.1	3	3	60.57	0.00216032	0.00382799	2.22465	0.985396	control tono	elicitado memb	27322.6	proteasome subunit alpha type-7	29876.1	34627.5	22359.2	38530.3	39295.1	38862.1	18192	14623.1	19636.9	24147.6	28965.4	19866.7	x	x		x					x		x
VIT_218s0089g00350.1;VIT_218s0089g00350.2;VIT_218s0089g00350.3	10	9	205.25	0.00217829	0.00384839	4.10986	0.98519	control tono	elicitado memb	27413	triosephosphate cytosolic	41206.3	32433.1	44092.9	149817	141742	90581	27440.7	34730	30810.6	36658.2	77697.5	94578.3	x	x		x									x		x	x
VIT_202s0025g00100.1;VIT_202s0025g00100.2	16	11	277.82	0.00220208	0.0038768	2.43526	0.984917	elicitado memb	control tono	76239.7	dynamin-like protein	38119.5	54340.4	40808.3	17359.4	19784.3	21767.6	59885.5	31900.4	51678.4	28278.2	28411.5	25161.1	x	x		x					x	x					x
VIT_217s0000g00340.1;VIT_217s0000g00340.2	12	12	187.1	0.0022074	0.0038768	2.07062	0.984856	contol memb	control tono	100787	beta-adaptin-like protein b	30438.4	36284.2	29819.8	10919.1	17817.3	17888.6	30424.3	25971.7	35758.8	27927	28965.3	28980.1	x	x		x					x	x					x
VIT_204s0023g03210.1	8	8	114.46	0.00227515	0.00397237	4.23148	0.984071	elicitado memb	control tono	102574	chaperone protein chloroplastic-like	22921.3	15998.5	28044.8	5107.45	9358.74	6391.27	43417.6	22349.3	22491	26914.9	17091.2	17401.7	x	x		x					x	x					x	x
VIT_209s0002g04220.1	13	2	264.11	0.0023485	0.00404217	3.4868	0.983212	elicitado tono	elicitado memb	28344.1	60s ribosomal protein l8	26442.9	44940	28632.4	43830.3	62613.2	87614.5	26849.4	27013.2	27593.3	122864	97632.8	63523.8	x	x		x									x
VIT_203s0063g02420.1;VIT_203s0063g02420.2;VIT_206s0009g00750.1	12	2	253.27	0.00235708	0.00404217	3.58469	0.983111	elicitado tono	elicitado memb	23555.2	ras-related protein rab7	20722.2	44890.4	20899	42976.6	56409.2	96596.9	21978	19896.5	25394	79273.7	79206.4	82656.7	x	x		x									x
VIT_218s0001g02260.1;VIT_218s0001g02260.2	15	4	348.72	0.00235708	0.00404217	3.58469	0.983111	elicitado tono	elicitado memb	23383.9	ras-related protein rab7	51252.8	111029	51690.1	106295	139519	238916	54358.7	49210.6	62807.7	196070	195904	204437	x	x		x									x
VIT_205s0020g03170.1;VIT_214s0128g00780.1;VIT_214s0128g00790.1	3	3	69.65	0.00236265	0.00404217	2.54644	0.983046	control tono	elicitado memb	21807.7	proteasome subunit beta type	17073.3	20452.1	13562	21522.1	24573.5	17556.6	9099.06	6689.79	9207.68	14502.5	25038.4	19748.6	x	x		x	x					x
VIT_206s0061g01170.1;VIT_206s0061g01170.2	18	17	300.39	0.00237008	0.00404325	4.70833	0.982958	elicitado tono	elicitado memb	100300	lipoxygenase	24978.8	53549	30611.3	48678.7	60503.7	128440	27552.7	19408.4	30584.6	105028	119295	140787	x	x		x										x		x
VIT_217s0000g05030.1	7	6	76.23	0.00237923	0.00404727	1.84132	0.98285	contol memb	elicitado tono	113965	ap-2 complex subunit alpha-1	20617.3	23191.7	18168.8	14784.1	10150.5	12940.8	15240.3	16290.5	19905	11503.7	10218	11937.8	x	x		x						x					x
VIT_213s0064g00840.1;VIT_213s0064g00810.1	6	2	72.81	0.00239988	0.00407076	3.29869	0.982606	control tono	elicitado memb	41309.8	alpha- -glucan-protein synthase	8869.45	9380.11	8594.53	26841.8	16128.5	17478.3	4397.21	7551.91	6375.95	7596.1	5906.78	11188.6	x	x		x							x				x
VIT_214s0068g01760.1;VIT_214s0068g01760.2;VIT_214s0068g01760.3;VIT_214s0068g01760.4	16	16	263.92	0.00241847	0.00408355	2.19899	0.982385	control tono	elicitado memb	61861.9	carotenoid cleavage dioxygenase 1	21709.9	32368.5	22199.3	39360.2	49908.6	75005.6	25224.8	26940.4	22539.3	49087.6	46415.8	49046.9	x	x		x									x
VIT_206s0004g02040.1;VIT_206s0004g02040.2;VIT_206s0004g02040.3;VIT_206s0004g02040.4;VIT_206s0004g02040.5	6	6	74.63	0.00245184	0.00411204	1.67391	0.981988	elicitado memb	control tono	29560.7	alcohol dehydrogenase	20993	27514.2	19727.7	20595	18528.8	21849.3	36383.6	30197.3	35482.6	33502	31872.7	27255.5	x	x		x					x		x
VIT_214s0006g00820.1	3	1	34.41	0.00245907	0.00411257	3.82022	0.981902	elicitado memb	control tono	49320.2	uncharacterized rna-binding isoform 1	19505.4	12923.1	26254.3	4769.6	8520.68	10783.7	26675.4	33854.5	31438.2	11303.6	14261.8	9390.75	x	x		x									x
VIT_207s0151g00200.1	9	4	198.02	0.00249311	0.00415504	3.15478	0.981495	control tono	elicitado memb	23974.8	60s ribosomal protein	68807	78342.9	41273.4	109435	156431	163546	47965.4	39467.7	48681.3	122997	112706	72297.9	x	x		x									x
VIT_215s0046g02650.1;VIT_215s0046g02650.2;VIT_215s0046g02650.3;VIT_215s0046g02650.4;VIT_215s0046g02650.5;VIT_215s0046g02650.7;VIT_215s0046g02650.8;VIT_216s0050g00620.1;VIT_216s0050g00620.2;VIT_216s0050g00620.3;VIT_215s0046g02650.6;VIT_216s0050g00620.4;VIT_216s0050g00620.5	11	5	164.81	0.00249842	0.00415504	1.75084	0.981431	elicitado tono	contol memb	25911.3	protein	34075.5	47514.3	33086.5	49089.6	58112.5	64326.9	49486	45445.2	45234.7	66963.1	66359.7	67456.8	x	x		x						x
VIT_219s0014g04760.1	3	3	36.09	0.00257203	0.00425912	2.79596	0.980545	elicitado tono	elicitado memb	51982.9	calmodulin-binding heat-shock	4425.6	4901.85	4181.26	4843.46	5511.2	8941.51	4658.65	2874.42	3750.12	11951.1	8337.14	11259	x	x		x									x
VIT_215s0046g03570.1	13	5	253.22	0.00257531	0.00425912	3.07743	0.980505	elicitado tono	elicitado memb	28315	60s ribosomal protein l8	39168.5	71760.7	47012.7	83285.1	124456	176946	46824.2	50796.8	53655.4	203960	150245	111338	x	x		x									x
VIT_209s0002g00150.1;VIT_209s0002g00150.2;VIT_209s0002g00150.3;VIT_209s0002g00150.4;VIT_209s0002g00150.7;VIT_210s0116g00050.1;VIT_210s0116g00100.1;VIT_209s0002g00150.5	2	1	26.08	0.00259158	0.00425995	2.4243	0.980308	elicitado memb	elicitado tono	32541.5	(+)-neomenthol dehydrogenase	5045.12	6301.95	4522.01	6379.07	5519.35	6129.79	14426.9	9492.12	7991.07	3936	4887.76	4338.85	x	x		x					x		x
VIT_201s0113g00540.1	4	4	48.48	0.00259977	0.00425995	3.97091	0.980209	contol memb	elicitado tono	77868.5	protein strubbelig-receptor family 6-like	21625.4	36034.5	16785.6	11651.7	6523.25	12377	9941.48	10605.8	9562.51	6139.71	5103.98	7504.02	x	x		x	x						x
VIT_209s0002g02470.1;VIT_209s0002g02470.2;VIT_209s0002g02470.3;VIT_209s0002g02470.4;VIT_209s0002g02470.5;VIT_209s0002g02470.6;VIT_209s0002g02470.7;VIT_209s0002g02470.8;VIT_204s0008g00840.1;VIT_204s0008g00840.2;VIT_204s0008g00840.3;VIT_204s0008g00840.4;VIT_204s0008g00840.5;VIT_204s0008g00840.6;VIT_204s0008g00840.7;VIT_204s0008g00840.8;VIT_206s0004g06890.1;VIT_211s0016g02550.1;VIT_211s0016g02550.2;…	2	1	19.88	0.00260625	0.00425995	10.7914	0.98013	control tono	elicitado memb	25015.5	vesicle transport v-snare 13	70.3006	131.651	84.4966	511.562	245.471	1412.23	68.0518	72.1131	60.8516	177.617	232.596	273.004	x	x	x	x										x		x
VIT_202s0241g00140.1	2	1	26.97	0.00263436	0.00425995	2.9654	0.979789	control tono	elicitado tono	57732.3	serine threonine protein phosphatase 2a 55 kda regulatory subunit b beta isoform-like	28020.9	24464.8	33757.7	52380.1	72998.8	38540.5	26105.8	24409.9	17295.7	22065.1	18488.5	14723.6	x	x		x					x		x
VIT_207s0005g00490.1;VIT_205s0077g02300.1;VIT_208s0040g02710.1	3	3	44.52	0.00263978	0.00425995	2.20319	0.979723	contol memb	elicitado tono	16598.6	serine threonine kinase	25240.9	41669.5	27150.1	26466.5	24286.8	27686.9	19272	23837	19149	14508.2	16108.9	12075.7	x	x		x					x		x
VIT_216s0039g01680.1	5	3	78.87	0.00264336	0.00425995	1.87404	0.979679	elicitado memb	contol memb	49584.8	udp-glucuronic acid decarboxylase 2	13460.5	14132.2	13464.3	14224.9	16825.8	14303.3	19684.7	31364	25893.8	15532.1	17690.9	18553	x	x		x	x						x
VIT_214s0108g00080.1	3	3	48.96	0.00265378	0.00425995	3.51235	0.979552	elicitado memb	control tono	46495.3	uncharacterized protein loc100244219	14632.1	10204.7	18580.5	7302.42	4586.14	6887.9	24691.8	15854.2	25403.5	12760.3	12365.9	8371.73	x	x		x									x
VIT_211s0052g00290.1;VIT_209s0054g00210.1;VIT_209s0054g00210.2;VIT_200s0252g00060.1;VIT_200s0252g00060.2;VIT_200s0252g00060.3;VIT_200s0252g00060.4;VIT_200s1526g00010.1;VIT_200s2416g00010.1;VIT_200s2761g00010.1;VIT_207s0031g00130.1;VIT_209s0054g00030.2;VIT_209s0054g00030.3;VIT_209s0054g00190.1	10	10	172.92	0.00266152	0.00425995	3.43462	0.979458	elicitado tono	contol memb	41184.2	v-type proton atpase subunit d2	17599.6	28449.8	20668.8	25531.6	46131.9	68389.7	23263.1	20018.6	28274.4	83736.9	78146.1	67268.2	x	x		x									x
VIT_205s0049g01280.1;VIT_205s0049g01280.2;VIT_205s0049g01280.3;VIT_213s0067g00160.1	7	4	100.21	0.00266173	0.00425995	2.62566	0.979456	elicitado tono	elicitado memb	28603.1	60s ribosomal protein l7-4	15496.9	23852.7	19169.7	30721.1	21499.4	45664.7	12197.5	12329.8	13604.4	36198	35118.8	28804.2	x	x		x									x
VIT_200s0415g00030.1;VIT_200s0198g00100.1;VIT_218s0075g00260.1;VIT_219s0085g00280.1	4	3	39.4	0.00269333	0.00428757	2.84568	0.97907	contol memb	elicitado tono	148774	cop1-interacting protein	10039	14658.4	6746.33	4789.19	5327.7	4021.15	6707.99	6301.12	6585.21	4245.86	3156.9	3646.88	x	x		x									x
VIT_203s0017g01992.1;VIT_203s0017g01990.1;VIT_201s0011g04360.1;VIT_201s0011g04360.2;VIT_201s0011g04360.3;VIT_201s0011g04360.4;VIT_201s0011g04360.5;VIT_203s0017g01996.1;VIT_203s0017g02146.1;VIT_205s0165g00210.1;VIT_207s0031g02130.1;VIT_217s0000g03030.1;VIT_217s0053g01065.1;VIT_218s0001g04420.1;VIT_218s0001g04420.2;VIT_218s0001g04420.3;VIT_218s0001g06390.1;VIT_218s0001g08460.1;VIT_218s0001g13640.1;…	21	12	324	0.00271511	0.00430311	3.33341	0.978803	elicitado memb	elicitado tono	73498	heat shock 70 kda mitochondrial-like	80371.1	68602.7	60157.1	84832.3	60559.6	33334.8	50838.1	72772	86925.3	21152.3	18716.1	23290.9	x	x		x						x
VIT_218s0001g08170.1	3	1	30.24	0.0027416	0.00432968	2.79985	0.978478	elicitado memb	control tono	35921.1	udp-glucose flavonoid 3-o-glucosyltransferase 6-like	14134.6	15479.7	13348	7819.3	5604.97	6402.42	21876.5	12805.8	20829.3	18999.5	11700.5	11766.2	x	x		x					x	x					x
VIT_209s0002g05530.1;VIT_209s0002g05530.2;VIT_209s0002g05530.3;VIT_209s0002g05410.1;VIT_209s0002g05410.2;VIT_209s0002g05410.3;VIT_204s0008g04840.1;VIT_204s0008g04820.1	1	1	15.65	0.00279989	0.00440697	1.9404	0.97776	contol memb	elicitado tono	33873.8	inorganic pyrophosphatase	35633.4	43792.6	28601.5	24523.9	19858.6	22990.3	23854.9	22215.2	21742.3	21673.9	17471.4	16527.5	x	x		x						x
VIT_201s0011g02020.1	18	1	270.85	0.00283396	0.00442856	2.18741	0.977339	elicitado memb	control tono	165172	pleiotropic drug resistance protein 1-like	1904.35	2991.1	1820.56	1294.05	1388.76	1587.69	3711.19	2517.3	3112.84	3048.35	3093.57	2646.95	x	x		x					x		x
VIT_218s0001g03230.1;VIT_218s0001g03230.2;VIT_218s0001g03230.3	1	1	15.03	0.00287871	0.00446739	6.76545	0.976784	elicitado tono	contol memb	17848.1	glycine decarboxylase complex h-protein	34166.1	70590.2	48954.5	195369	178490	647314	30372.6	91698.6	44642.2	206097	344362	489464	x	x	x	x										x	x	x
VIT_204s0008g02740.1;VIT_204s0008g02740.2;VIT_204s0008g02740.6;VIT_204s0008g02740.3;VIT_204s0008g02740.4;VIT_204s0008g02740.5;VIT_203s0038g04500.1;VIT_203s0038g04500.2;VIT_203s0038g04500.3;VIT_204s0008g05370.1;VIT_204s0008g05400.1;VIT_204s0044g01710.1;VIT_207s0005g04480.1;VIT_207s0005g04480.2;VIT_207s0005g04480.3;VIT_207s0005g04480.4;VIT_216s0013g02120.1;VIT_218s0086g00265.1	7	7	84.09	0.00288132	0.00446739	3.27682	0.976752	elicitado memb	elicitado tono	50341.9	aminoacylase-1 isoform 1	11009.1	14102.8	11621.3	10712.6	7401.91	11355.5	13656.1	29988.9	19298.4	5895.58	6182.38	7130.71	x	x		x									x
VIT_214s0006g02020.1	18	16	239.24	0.00289931	0.00447443	2.16478	0.976528	elicitado tono	elicitado memb	109607	abc1 family protein	18427.7	30051.3	18579.9	24765.7	28497.3	38462.8	20570.4	20122.8	22604.1	43654.8	44898.2	48472	x	x		x						x
VIT_200s0733g00010.1;VIT_217s0053g00440.1	6	6	106.23	0.00290089	0.00447443	2.40073	0.976508	contol memb	elicitado tono	81944.5	nadh-ubiquinone oxidoreductase subunit	15968.2	22903.8	16405.4	11448.2	8540.09	5963.28	20051.1	16000.3	15889.4	9693.98	7472.46	5858.82	x	x		x									x
VIT_200s0477g00070.1;VIT_200s0477g00070.2;VIT_209s0054g00660.1;VIT_209s0054g00740.1	18	17	301.42	0.00291297	0.00448144	1.73358	0.976358	elicitado memb	elicitado tono	49252.8	atpase subunit 1	186034	172002	200815	164302	138273	131960	155034	205042	230759	116639	118960	105220	x	x		x						x
VIT_205s0049g01660.1;VIT_205s0049g01660.2	7	7	99.25	0.00296005	0.00452257	3.24029	0.975771	elicitado tono	elicitado memb	66797	magnesium-translocating p-type atpase	9176.22	14394.6	12185.7	12275.8	16992.2	30870.4	8174.2	8879.64	8730.34	24998.9	29297.8	29251.3	x	x		x									x
VIT_219s0090g01300.1;VIT_219s0090g01300.2	8	6	164.47	0.00297065	0.00452344	1.96331	0.975638	elicitado memb	control tono	46775.3	ribonucleoprotein 1	106319	118944	108656	71405	85061.4	90827.4	159739	155541	170235	103058	116275	70144.3	x	x		x	x					x					x
VIT_204s0023g02050.1;VIT_204s0023g02050.2;VIT_204s0023g02050.3;VIT_204s0023g02050.4	5	5	79.94	0.00299673	0.00453648	2.12533	0.975312	control tono	contol memb	26073.8	at1g16240 f3o9_4	7391.48	9042.64	6345.79	13380.2	12470.7	22563.9	8437.71	9479.67	8627.1	17898.4	14091.6	15406.5	x	x		x						x
VIT_213s0019g03860.1	2	1	28.2	0.00304815	0.00459444	2.20787	0.974667	control tono	elicitado tono	25463.7	soluble inorganic pyrophosphatase	11416.3	10827	9420.59	12869.8	12273.3	10133.2	13182.5	7110.7	8509.57	5588.02	5466.03	4923.52	x	x		x					x		x
VIT_218s0001g13250.1;VIT_218s0001g13240.1	5	5	66.46	0.00308065	0.00462442	1.70969	0.974259	contol memb	control tono	19768.1	atp synthase d mitochondrial	18525.6	21495.2	23494.4	11641.9	13040.9	12467.3	16617.4	16908.4	24413.7	13105	14755.1	12500	x	x		x						x					x
VIT_203s0038g04670.1;VIT_203s0038g04680.1;VIT_203s0038g04620.1;VIT_203s0038g04620.2;VIT_200s1235g00030.1;VIT_203s0038g04630.1;VIT_203s0038g04660.1	9	9	158.25	0.00311253	0.00464254	3.49811	0.973857	control tono	elicitado memb	12974.8	thioredoxin h	121672	87742.8	163650	227787	175998	99699.5	49045.9	49534.5	45349.8	91962.1	76632.3	76219.7	x	x		x	x						x
VIT_205s0020g02600.1;VIT_205s0020g02600.2	13	8	202.38	0.00311905	0.00464254	4.11478	0.973775	control tono	elicitado memb	33883	isoflavone reductase homolog	79108	71576.9	43858.4	157521	111519	69414.6	27684.5	23198.4	31370.5	40475.2	42374.8	62511.3	x	x		x	x						x					x
VIT_201s0011g06620.1;VIT_218s0041g00490.1;VIT_218s0041g00490.2;VIT_218s0041g00520.1;VIT_218s0041g00600.1;VIT_218s0041g00600.2;VIT_218s0041g00630.1;VIT_218s0041g00630.2;VIT_218s0041g00660.1	3	3	36.34	0.00313631	0.00464501	2.37336	0.973557	elicitado tono	elicitado memb	46113.9	membrane protein	4018.24	7026.67	4015.23	10379.9	7618.16	8544.83	3767.94	4467.14	3726.55	7460.34	9012.31	11916.6	x	x		x									x
VIT_201s0026g01860.1;VIT_203s0017g00650.1;VIT_203s0017g00650.2;VIT_206s0004g04080.1;VIT_206s0004g04080.3;VIT_207s0191g00190.1;VIT_207s0191g00190.2	5	5	98.85	0.00316508	0.00465703	4.25147	0.973194	elicitado tono	elicitado memb	65468.4	peptide transporter ptr2-like	14754.4	26435.1	18497.6	20714.2	37760.1	74627.2	17476.4	17850.3	21648.2	81487	79148.4	81591.9	x	x		x										x		x
VIT_202s0012g00190.1	5	2	62.72	0.00317128	0.00465703	2.00233	0.973115	elicitado tono	contol memb	21381.3	vacuolar protein sorting 29	4014.06	5062.92	3957.43	6487.76	7568.16	10533	5463.36	3762.03	4417.74	9914.51	9115.09	7069.57	x	x		x						x					x
VIT_207s0005g00260.1;VIT_207s0005g00260.2;VIT_207s0005g00260.3;VIT_201s0010g02440.1;VIT_215s0021g00220.1;VIT_215s0021g00220.2;VIT_200s0214g00070.1	6	6	83.85	0.00318167	0.00465703	4.72955	0.972984	elicitado tono	elicitado memb	192850	pleckstrin homology domain-containing protein	6434.18	6283.36	7165.36	9169.04	6156.16	16228.6	5217.03	5505.09	6866.85	16251.4	24989.3	41947.2	x	x		x										x		x
VIT_219s0085g00730.1	5	4	46.38	0.00319366	0.00465703	4.07941	0.972832	elicitado tono	elicitado memb	170946	abc transporter c family member 4-like	8138.76	20212.3	14342.8	13417.4	16660.3	26419.8	8274.71	11228.9	11192	51546.4	36843.8	36829.7	x	x		x									x			x
VIT_211s0016g03070.1;VIT_209s0002g03390.1;VIT_218s0001g14230.1;VIT_218s0001g14230.3;VIT_218s0001g14230.5	9	1	149.04	0.00319431	0.00465703	2.37998	0.972824	elicitado memb	control tono	37746.8	prohibitin 1-like protein	38464.1	41731.5	53990.9	14598.8	14964.2	30758	42353.2	41986.3	59223.3	21931.3	21396.5	18087.9	x	x		x									x
VIT_206s0004g06610.1;VIT_200s0179g00290.2	8	8	105.32	0.00319918	0.00465703	1.71554	0.972762	elicitado memb	control tono	51464	hexokinase 1	20243.5	24197.1	21947.5	15572.4	12702.5	14290	23404.5	26019.2	23597.9	24567.4	16846.1	18553.8	x	x		x						x					x
VIT_212s0028g01140.1;VIT_212s0028g01140.2;VIT_212s0028g01140.3	14	9	252.18	0.00326012	0.00470888	2.54308	0.971989	elicitado memb	elicitado tono	21939	peptidyl-prolyl cis-trans isomerase cyp20-1	61159.6	75559.8	56274.2	73505.1	55637	75071.6	109303	175594	95285.5	52100.8	46182.2	51213.8	x	x		x							x
VIT_215s0045g00540.1;VIT_215s0045g00540.2	3	3	25.41	0.00326644	0.00470888	2.98158	0.971909	control tono	elicitado memb	63115.2	pentatricopeptide repeat-containing protein	23091.4	30619.3	20251.2	48157.6	44892.9	25525.2	14843	11118.6	13807.7	18782.2	22611.1	24581.5	x	x		x	x						x
VIT_202s0025g04540.1;VIT_202s0025g04540.2;VIT_215s0048g01090.1;VIT_215s0048g01090.2;VIT_215s0048g01090.3;VIT_215s0048g01090.4;VIT_215s0048g01090.5;VIT_215s0048g01090.6;VIT_215s0048g01090.7	2	1	25.06	0.00331717	0.00477046	2.55865	0.971264	elicitado memb	control tono	83786.3	protein transport protein sec23	5777.19	5957.46	5789.67	1763.29	2716.08	3501.54	5885.04	5628.65	8906.66	5401.26	5238.55	7024.14	x	x		x							x				x
VIT_209s0002g05730.1;VIT_213s0019g00850.1	5	5	96.16	0.00334135	0.00477974	3.55546	0.970956	elicitado tono	contol memb	78392.3	spx domain-containing membrane protein	5583.82	9186.08	6458.32	8454.66	13307.7	21412.7	5200.42	6858.45	9420.87	27344.3	19626.6	28505.4	x	x		x									x
VIT_207s0031g00850.1;VIT_207s0031g00850.2	6	5	87.16	0.0033477	0.00477974	2.20426	0.970875	elicitado tono	elicitado memb	36288.7	monoglyceride lipase-like	34081.5	40850.2	31544.3	35413.8	49963.9	54664.9	28490.1	27042.4	42219.2	78041.5	62801.3	74627.6	x	x		x						x
VIT_212s0059g01060.1	2	1	21.63	0.00335731	0.00478051	2.3916	0.970753	control tono	elicitado memb	42352.4	patatin group a-3-like	7364.36	11970.4	9318.59	12651.3	14762.4	19839.2	6437.63	5729.95	7590.25	17609.4	11819.2	13420.7	x	x		x						x
VIT_208s0007g04170.1;VIT_208s0007g04170.2;VIT_213s0074g00210.1;VIT_213s0074g00210.2	17	17	274.64	0.0033643	0.00478051	3.07378	0.970663	elicitado tono	contol memb	54961	fatty acid hydroperoxide lyase	24008.5	47502.3	26965.1	26264.8	31953.6	57625.1	35223	37128.7	40765.4	102106	108858	91729.1	x	x		x					x		x
VIT_213s0019g03970.1	14	13	247.35	0.00337939	0.00478604	2.01715	0.970471	elicitado tono	elicitado memb	57974.9	pyruvate kinase	47064.4	50742.2	47101.6	54623.9	50724.7	42721.7	41449.8	31332.3	43118.7	92823.7	60989.7	79976.3	x	x		x						x
VIT_207s0031g00600.1;VIT_207s0031g00600.2;VIT_207s0031g00600.3;VIT_207s0031g00600.4;VIT_207s0031g00600.5	6	3	144.58	0.00338427	0.00478604	3.43804	0.970409	control tono	elicitado memb	34331.9	60s acidic ribosomal protein p0	47031.1	33757.6	67845	101920	164508	154225	27272.5	54630.1	40449.8	72546.4	98304.3	69031.1	x	x		x									x		x
VIT_205s0020g04150.1	8	8	114.72	0.00342152	0.00481584	1.89759	0.969933	elicitado memb	control tono	39818.1	rna recognition motif-containing protein	23543.7	23958.3	22422.8	13333.1	17242.9	15814	26821.9	29740.3	31467.1	19391	23818	14640.6	x	x		x	x					x					x
VIT_218s0001g10780.1;VIT_218s0001g10780.2	2	2	32.63	0.00347221	0.00486419	2.55911	0.969284	elicitado memb	control tono	24784.6	coated vesicle membrane	7496.6	12583.8	10967	3576.85	5305.13	6020.1	10984.7	12663.6	14487.7	7343.2	7896.61	9717.57	x	x		x						x
VIT_201s0011g05150.1	5	5	114.63	0.00350617	0.00490023	4.55731	0.968849	contol memb	control tono	26042.3	succinate dehydrogenase 5	28542.5	18949.8	68196.7	8031.4	5511.57	11842.4	33209.9	45599.9	28574.4	6004.89	9089.14	11636.5	x	x		x										x		x
VIT_217s0000g04660.1	7	7	101.49	0.0035424	0.00491946	2.40732	0.968384	contol memb	elicitado memb	17313.5	mlp-like protein 28	108675	82751.9	108234	103060	95693.3	67094.4	34283.2	35393.1	54802.8	41102.3	63596.5	56875	x	x		x	x						x
VIT_202s0025g03600.1;VIT_201s0011g01470.1;VIT_201s0011g01470.2;VIT_201s0011g01470.3;VIT_201s0011g01470.4;VIT_201s0011g01470.5	2	1	18.64	0.00355151	0.00491946	2.77285	0.968268	elicitado memb	elicitado tono	41988.7	agmatine deiminase	19705.1	40613.4	20781.9	15980.1	14383.7	23065.9	44725.7	42052.2	39127.1	14613.1	16301.7	14491.5	x	x		x									x
VIT_205s0049g01360.1;VIT_205s0049g01360.2	4	4	58.8	0.0035571	0.00491946	2.00431	0.968196	contol memb	elicitado memb	19002.2	glutathione peroxidase	15750.5	20481.8	19401.5	17379.8	19550.6	13522.7	10390.1	8752.14	8614.85	7959.18	12259.6	12232.8	x	x		x	x						x
VIT_218s0001g04980.1;VIT_218s0001g04980.2;VIT_207s0289g00100.1;VIT_203s0063g01740.1;VIT_208s0007g05800.1;VIT_208s0040g03050.1;VIT_212s0142g00620.1;VIT_213s0067g03420.1;VIT_213s0067g03420.2;VIT_215s0046g00420.1;VIT_215s0046g00420.2;VIT_215s0046g01740.1;VIT_215s0046g01740.2;VIT_215s0046g01740.3;VIT_215s0046g01740.4;VIT_215s0046g01740.5;VIT_215s0046g02750.1;VIT_215s0046g02820.1;VIT_218s0001g00900.1;…	3	3	54.25	0.0035645	0.00491946	2.1732	0.968101	elicitado memb	control tono	24180.3	harpin binding protein 1	18099.2	16614.2	16422	9767.01	9972.93	13252.3	27866.3	20710.2	23122.3	26763	20449.9	15573.4	x	x		x							x				x
VIT_212s0057g01280.1;VIT_212s0057g01280.2	69	69	1205.25	0.0035695	0.00491946	2.34378	0.968037	elicitado tono	control tono	193200	acetyl- carboxylase	281716	244682	375945	156726	192639	177489	283835	356924	481213	423530	338164	473139	x	x		x					x		x				x
VIT_218s0001g12760.1	3	3	43.24	0.00359413	0.00494196	2.6029	0.96772	elicitado memb	control tono	37263.9	heterogeneous nuclear ribonucleoprotein	13006	8368.78	15331.8	9307.2	7382.62	8980.42	20473.4	23145.4	23198.3	9852.81	13506.3	7724.84	x	x		x						x
VIT_217s0000g06420.1	10	10	144.64	0.00370116	0.00506573	2.25258	0.966343	control tono	elicitado memb	30931.1	20s proteasome subunit paf1	20791.2	28906.7	15481.7	43501.6	36560.1	31614.7	18061.9	14361.6	17153.5	19868.6	19944.2	19540.5	x	x		x					x		x
VIT_213s0019g04240.1;VIT_213s0019g04240.2;VIT_213s0019g04240.3	4	4	42.76	0.0037111	0.00506768	2.26002	0.966215	elicitado memb	control tono	79042.1	dnaj heat shock n-terminal domain-containing protein	6167.96	4568.61	7058.1	2259.23	3040.28	3628.6	5442.4	7033.16	7702.16	3677.94	4475.47	4561.48	x	x		x						x
VIT_216s0022g01690.2;VIT_216s0022g01690.4;VIT_216s0022g01690.5;VIT_216s0022g01690.1;VIT_216s0022g01690.3	1	1	19.83	0.00373547	0.00508929	9.9756	0.9659	elicitado memb	control tono	62370.2	protein disulfide isomerase l-2	4823.61	2355.8	9430.97	815.581	794.594	1690.44	10830.7	13270.5	8824.38	673.456	2891.79	2071.1	x	x	x	x										x		x
VIT_214s0068g01260.1;VIT_207s0031g02290.1	10	10	194.97	0.00375149	0.00509945	5.01552	0.965694	elicitado tono	elicitado memb	32423.5	hypersensitive-induced reaction protein 4	11025.8	22082.9	17317	16094.8	30102.9	52764.5	8654.27	15077.8	15804.4	55757.4	69816.6	72721.9	x	x	x	x										x		x
VIT_214s0108g01200.1;VIT_214s0108g01200.2;VIT_200s0282g00030.1;VIT_217s0000g08360.5	14	5	234.15	0.0037898	0.00513667	5.88489	0.965199	elicitado memb	control tono	39145.9	mitochondrial phosphate transporter	64746.9	60806.9	91461.3	8240.75	12890.2	29172.2	58866.9	101706	135456	21999.1	42926.2	43274.5	x	x	x	x										x	x	x
VIT_206s0004g00470.1;VIT_208s0007g07270.1	4	2	60.51	0.00379613	0.00513667	3.59131	0.965118	elicitado tono	elicitado memb	24942.2	vesicle transport v-snare 13	19236.9	33983.8	19031.5	20473.7	40871.1	54695	22762.8	17817.2	24556.1	73070.1	76552.8	84301.6	x	x		x									x
VIT_208s0007g08960.3;VIT_208s0007g08960.13;VIT_208s0007g08960.6;VIT_208s0007g08960.8;VIT_208s0007g08960.12;VIT_208s0007g08960.7;VIT_208s0007g08960.10;VIT_208s0007g08960.11;VIT_208s0007g08960.14;VIT_208s0007g08960.15;VIT_208s0007g08960.16;VIT_208s0007g08960.4;VIT_208s0007g08960.5;VIT_208s0007g08960.9;VIT_208s0007g08960.2;VIT_208s0007g08960.1;VIT_217s0000g08350.1	9	9	171.86	0.00382566	0.00515366	3.39435	0.964736	elicitado memb	control tono	32394.3	mitochondrial 2-oxoglutarate malate carrier	46009.3	50664.7	73426.7	14209.4	15628.1	25037.5	45145.5	51710.9	89408.6	24268.9	42652.8	31665.5	x	x		x									x		x
VIT_201s0011g03290.1	15	12	266.43	0.00384959	0.00517374	4.43159	0.964427	elicitado tono	elicitado memb	114110	autoinhibited calcium atpase	13991.4	21842.7	15762.7	17023.5	28095.6	53960.4	15356.3	9514.42	17666.3	51379.7	73072.3	64054.7	x	x		x										x		x
VIT_208s0040g01870.1;VIT_206s0004g02840.1;VIT_213s0019g04300.1	7	6	112.08	0.00386179	0.00517844	2.77353	0.96427	elicitado tono	elicitado memb	128241	aluminum-activated malate transporter 4-like	10828.8	13135	13667.8	13558.8	27478.8	32127.3	10294.6	9897.11	14550.1	31153	35546.9	29657.7	x	x		x									x
VIT_210s0003g04360.1;VIT_210s0003g04360.2;VIT_210s0003g04360.3;VIT_210s0003g04360.4;VIT_210s0003g04360.5;VIT_210s0003g04360.6	7	7	107.62	0.00395541	0.00528061	3.34907	0.963059	control tono	elicitado memb	17906.4	60s ribosomal protein l12	43881.6	77749.4	48350.5	148991	175666	231564	38890.5	87119.7	40071.6	62031.2	93044	73289.2	x	x		x					x				x		x
VIT_214s0066g00180.1	2	2	22.72	0.00395572	0.00528061	3.36877	0.963055	elicitado tono	elicitado memb	116780	dna damage-binding protein 1a	4362.9	8693.29	5987.29	3695.38	6306.37	8050.73	3046.35	3164.48	2982.5	10301.8	11202.8	9465.63	x	x		x						x
VIT_214s0068g01370.1;VIT_214s0068g01370.2;VIT_214s0068g01370.3;VIT_214s0068g01370.4	9	3	175.8	0.00398543	0.00530836	3.54267	0.96267	control tono	elicitado memb	23445.1	gtp-binding protein gb2	16542.1	22980.5	8719.32	45956.9	31346.5	30828.9	10882.4	10005.2	9635.19	19768.8	15003.4	17283.8	x	x		x					x				x
VIT_203s0063g02610.1	2	2	47.99	0.00403358	0.0053605	2.26347	0.962046	elicitado memb	control tono	20316	translocon-associated protein subunit beta	29833.6	46484.3	40900.2	16650.5	19110	25193.1	39550.4	49326.1	49090.3	37088.5	31663.1	25416.8	x	x		x						x
VIT_214s0108g01370.1	15	15	329.7	0.00404806	0.00536778	2.09578	0.961859	contol memb	elicitado tono	16386.1	glycine-rich rna-binding protein grp1a-like	337500	430089	382108	325986	417150	335296	396328	277566	257792	191999	216127	140449	x	x		x					x		x
VIT_207s0005g03980.1;VIT_207s0005g03980.2	7	7	105.29	0.00410144	0.00542069	1.7887	0.961167	elicitado tono	elicitado memb	50798.8	probable mitochondrial saccharopine dehydrogenase at5g39410-like	18266.7	24683.1	16889.5	20760.4	26279.2	30334.7	17929.6	19263.6	21956.7	33453.6	37034.6	35312.9	x	x		x						x
VIT_214s0108g00010.1	7	7	137.27	0.00410618	0.00542069	2.31464	0.961105	elicitado memb	control tono	44982.6	protein	58035.7	59317.9	64387.8	31258.9	53585.3	49451.7	97583.1	120690	92573.9	67423.1	75732	51361.2	x	x		x	x					x
VIT_219s0085g01030.1	9	8	158.55	0.0041243	0.00543257	2.27518	0.960871	elicitado memb	elicitado tono	29546.8	porin voltage-dependent anion-selective channel protein	55285.1	36508.4	49613.8	37573.3	27618	33196.2	41447.2	51834.7	57822.2	29566.2	18459.2	18388.8	x	x		x						x
VIT_209s0054g00010.1;VIT_209s0054g00070.1;VIT_209s0054g00150.1	10	10	153.16	0.00415806	0.00546494	4.20448	0.960433	contol memb	elicitado tono	46707	metacaspase type ii	103359	107691	71507	74365.5	57338.3	24978.2	94207.7	64347.6	63441	24440.9	25158.5	17604.3	x	x		x									x			x
VIT_207s0129g00660.1;VIT_203s0091g00310.1;VIT_203s0091g00310.2	6	2	84.59	0.00416875	0.00546693	3.44961	0.960294	control tono	elicitado memb	28747.1	60s ribosomal protein l7-4	1544.5	3529.88	1910.71	5567.79	6521.15	11882.3	1710.29	3094.34	2144.34	5347.17	5022.39	4531.75	x	x		x									x
VIT_214s0171g00430.1	4	4	42.7	0.00419919	0.00549474	1.97576	0.959899	elicitado tono	control tono	68082.6	indole-3-acetic acid-amido synthetase	10301.2	10615.5	9403.37	9187.13	9191.31	9227.3	14477.3	11845.6	20104.3	15089.1	16783.9	22669.3	x	x		x					x		x
VIT_214s0006g03230.1;VIT_214s0006g03230.2	9	9	193.48	0.00424237	0.00552695	3.27772	0.959339	elicitado memb	elicitado tono	30724.6	prohibitin	40270.1	26182.9	62533.2	18323.8	19084.8	21440.3	33647	58538.3	70177.5	18659.9	16937.9	13937.6	x	x		x									x
VIT_201s0011g00560.1	14	4	224.9	0.00425788	0.00553504	2.49364	0.959138	contol memb	elicitado memb	29653.9	14-3-3 protein	44836.3	32498.4	60701.7	29342.4	48895.1	36301.8	14494.6	18669.6	22191.2	21086.8	23813.8	21429.7	x	x		x	x						x
VIT_218s0072g00340.1;VIT_207s0031g02050.1	5	5	115.29	0.00427531	0.0055456	2.64139	0.958912	contol memb	elicitado tono	21033.5	plasma-membrane associated cation-binding protein 1	66094.6	108267	59034.4	56559.1	60873.5	54186.7	44326.4	52075	42826.7	37437.7	29418.4	21505	x	x		x					x		x
VIT_210s0003g01580.1	22	8	376.49	0.00432212	0.00555788	2.87661	0.958304	elicitado tono	elicitado memb	46044	60s ribosomal protein l3	64504.3	103203	79380.1	94735.8	131857	149396	84645	60172.7	70526.9	279186	199491	140785	x	x		x									x
VIT_214s0108g01040.1;VIT_214s0108g01040.2;VIT_214s0108g01040.3;VIT_214s0108g01040.4;VIT_209s0002g00030.1;VIT_209s0002g00070.1	1	1	15.15	0.00435666	0.00558399	7.29285	0.957856	elicitado tono	contol memb	25971.7	uncharacterized protein loc100266883	803.032	1418.47	474.997	2034.02	2692.91	3666.62	2345.59	1129.15	1553.18	10639.2	5556.58	3469.43	x	x	x	x										x		x
VIT_202s0025g04280.1;VIT_202s0025g04300.1;VIT_202s0025g04310.1	8	6	98.3	0.00436816	0.00558399	1.97489	0.957707	elicitado memb	elicitado tono	58526.1	kh domain-containing protein at4g18375-like	11642.5	19326.5	13060.7	10796.8	10009.3	12218.6	21073.9	16473.3	19533.5	10610	9728.6	8564.65	x	x		x						x
VIT_205s0020g00470.1;VIT_205s0020g00470.10;VIT_205s0020g00470.11;VIT_205s0020g00470.2;VIT_205s0020g00470.3;VIT_205s0020g00470.4;VIT_205s0020g00470.5;VIT_205s0020g00470.6;VIT_205s0020g00470.7;VIT_205s0020g00470.8;VIT_205s0020g00470.9	2	2	61.55	0.00440635	0.00560789	2.4352	0.957211	elicitado memb	elicitado tono	26333.9	thaumatin-like protein	19759.7	25686	24200	17419	20618.5	33477	44099.2	39206.8	39069.6	13945.1	16759.7	19547.9	x	x		x	x					x
VIT_217s0000g03040.1	4	3	45.99	0.00440811	0.00560789	4.28742	0.957188	elicitado memb	control tono	126157	dead box atp-dependent rna	5032.24	3646.95	6622.17	2301.27	1937.25	5233.66	11362.9	16524.3	12724.1	4002.43	6752.11	6336.93	x	x		x	x						x					x
VIT_219s0014g01710.1;VIT_219s0014g01740.1;VIT_219s0014g01740.2;VIT_219s0014g01740.3;VIT_219s0014g01740.4;VIT_219s0014g01710.2	16	16	283.56	0.00444846	0.00564716	2.31227	0.956665	contol memb	elicitado memb	58044.6	cytosolic delta subunit	47060.8	44621.5	32980.1	47275.1	26340.5	40529.2	21820.1	14676.2	17417.1	31853.1	30905.8	31295.2	x	x		x	x						x
VIT_208s0040g03150.1;VIT_208s0040g03150.2;VIT_208s0040g03150.3;VIT_208s0040g03150.4;VIT_208s0040g03150.5	3	3	83.31	0.00451903	0.00572454	3.03752	0.955749	elicitado tono	contol memb	44333.4	calcium ion binding	33889.1	51139	44560.5	39790.5	60618.9	90355.6	56565.4	35447.1	53426	145506	141399	106723	x	x		x									x
VIT_215s0048g01365.1;VIT_215s0048g01390.1	4	1	50.57	0.00453338	0.00573053	2.59131	0.955563	control tono	elicitado memb	28156.4	cytosolic ascorbate peroxidase	2225.75	2624.43	1575.1	3598.12	3138.41	2986.57	1206.78	1070.8	1474.61	1321.82	1852.48	863.392	x	x		x					x		x
VIT_204s0008g01430.1;VIT_204s0008g01430.2;VIT_204s0008g01430.3;VIT_204s0008g01430.4;VIT_204s0008g01430.5;VIT_204s0008g01430.6	6	3	92.56	0.00455558	0.00574639	4.87346	0.955275	elicitado memb	control tono	35609.6	probable carboxylesterase 8-like	12964.2	10323.7	18118.4	8157.14	10261.2	7913.16	70913.4	23956.7	33455.5	34457.7	24008	17809.4	x	x		x					x		x					x
VIT_214s0171g00280.1	3	3	37.97	0.00465873	0.00586407	2.09241	0.953937	control tono	elicitado memb	85081.1	puromycin-sensitive aminopeptidase	14296.2	12801.8	14229.7	19177.5	12179.4	11636.4	7668.42	5665.87	7213	8442	10200.6	12195.7	x	x		x	x						x
VIT_219s0014g01440.1;VIT_219s0014g01440.2;VIT_219s0014g01440.3;VIT_200s0742g00040.1;VIT_218s0089g00510.1	6	5	84.91	0.00469212	0.00589365	2.73566	0.953504	elicitado memb	control tono	132501	tplate protein	29567.2	43051.2	35764.1	11970.7	9458.85	21831.3	34018.1	42648.3	41680.7	31200.8	26981.3	43906.8	x	x		x						x
VIT_200s0441g00020.1;VIT_200s0441g00020.2;VIT_200s0441g00020.3;VIT_200s0441g00020.4;VIT_200s0441g00020.5;VIT_200s0525g00020.1	2	1	25.3	0.00471928	0.00590621	2.45014	0.953152	elicitado memb	elicitado tono	86125.7	splicing factor 1	3703.31	6133.74	3177.02	2557.97	3523.87	4298.38	7278.31	7744.25	7275.49	2998.74	3318.6	2783.38	x	x		x						x
VIT_210s0003g03300.1	2	2	15.83	0.00474898	0.00592756	3.96374	0.952767	elicitado tono	contol memb	67835.3	squalene monooxygenase	8653.03	11648.1	9819.79	14182.5	19463.4	53254.1	11807	10586.5	10676	47596.3	34018.6	37776.8	x	x		x										x
VIT_201s0011g02880.1;VIT_219s0140g00100.1	1	1	31.31	0.00478379	0.00595851	2.06741	0.952316	control tono	elicitado memb	16862.8	uncharacterized protein loc100265752	8529.33	11017	9767.92	12545.3	15016.4	10898.6	7623.83	4401.72	6577.63	10297	11948.5	11000.7	x	x		x						x
VIT_209s0002g04020.1	3	3	41.48	0.0048187	0.00598946	3.28972	0.951863	elicitado tono	elicitado memb	63586.5	uncharacterized amino acid permease -like	4912.61	10714.2	7886.19	5674.93	5927.35	10546.7	3967.13	4169.76	4658.48	15840.4	13417.9	12834.9	x	x		x						x
VIT_210s0003g01240.2;VIT_210s0003g01240.3;VIT_210s0003g01240.1	1	1	22.17	0.00486887	0.00603922	2.51696	0.951214	elicitado memb	elicitado tono	25536.3	aquaporin tip2-1	232311	288401	238046	152696	102924	172963	195327	285163	393031	129974	121896	95184.3	x	x		x									x
VIT_202s0025g01570.1;VIT_202s0025g01570.2;VIT_215s0046g00470.1;VIT_215s0046g00470.15;VIT_215s0046g00470.2;VIT_215s0046g00470.4;VIT_215s0046g00470.5;VIT_215s0046g00470.6;VIT_215s0046g00470.14;VIT_215s0046g00470.7;VIT_215s0046g00470.8;VIT_215s0046g00470.9;VIT_215s0046g00470.3;VIT_215s0046g00470.10;VIT_215s0046g00470.11;VIT_215s0046g00470.12;VIT_215s0046g00470.13	12	3	173.91	0.00493592	0.00607827	2.24919	0.950346	control tono	elicitado memb	29664.6	14-3-3-like protein d-like	7881.94	10379	8119.32	11952.6	15817.6	17574.3	7035.22	6660.03	6465.11	11675.1	8248.14	6769.8	x	x		x						x
VIT_219s0135g00030.1	16	15	255.39	0.00496315	0.00609269	2.29273	0.949994	contol memb	control tono	68603.6	dynamin-related protein 5a	36359.2	62076	34735.2	18140.3	17187.6	22756	45400.4	28448.8	39390.9	23386.1	20579.2	16632.4	x	x		x									x		x
VIT_218s0001g02250.1;VIT_218s0001g02330.1	2	1	25.46	0.00499718	0.00611521	7.11268	0.949554	control tono	elicitado memb	41566	caffeic acid methyltransferase	4576.15	1774.65	965.102	9786.94	4724.86	5246.05	990.656	772.282	1014.89	4747.49	3222.09	3152.85	x	x	x	x										x		x
VIT_203s0038g00970.1;VIT_204s0008g07010.1	9	4	167.41	0.00501549	0.0061191	3.14513	0.949317	elicitado tono	elicitado memb	23238.8	ras-related protein rab7	9375.34	20297.1	9541.75	23638.5	25332.4	54682.9	10347.3	10648.1	13724.2	43267.8	35616.1	30314.1	x	x		x									x
VIT_219s0135g00100.1	14	14	171.55	0.00502968	0.00612385	2.67413	0.949134	contol memb	elicitado tono	92381.7	dynamin-related protein 3a	37310.5	57513.1	32207.5	23327.9	31547.8	24596.9	31001.1	27376.7	22014.4	12163.7	18747.3	16592.7	x	x		x						x
VIT_209s0002g00590.1;VIT_209s0002g00590.2;VIT_209s0002g00590.3;VIT_209s0002g00590.4;VIT_209s0002g00780.1;VIT_209s0002g00780.2;VIT_214s0081g00460.1;VIT_214s0081g00460.2	8	1	88.2	0.0050493	0.0061352	2.00148	0.94888	elicitado tono	contol memb	21468.9	60s ribosomal protein l18a	2877.53	3988.76	3364.17	4538.08	6549.35	7129.1	3966.07	4613.56	4220.79	8238.66	6536.64	5700.78	x	x		x						x
VIT_208s0040g00780.1	6	2	81.98	0.00509272	0.00617535	2.15817	0.948319	control tono	elicitado memb	97564.6	polyphosphoinositide phosphatase-like	4602.68	6814.86	5581.52	8008.47	7762.76	12503.9	4062.16	5100.13	3939.14	9233.41	6996.26	9531.11	x	x		x						x
VIT_208s0007g03960.1;VIT_208s0007g03960.2	2	2	26.76	0.00512569	0.00619255	1.71502	0.947894	elicitado memb	control tono	57570.6	cytochrome p450	19968.3	21538.2	19147.5	15302.7	9449.82	11876.9	16822.4	20268.6	25729	12048	12592.3	13165.4	x	x		x						x
VIT_218s0001g07920.1;VIT_207s0104g00310.1;VIT_207s0104g00310.2;VIT_207s0104g00310.3;VIT_207s0104g00310.4;VIT_207s0104g00310.5;VIT_207s0104g00310.6;VIT_207s0104g00310.7;VIT_207s0104g00310.8;VIT_207s0104g00310.9	19	11	434.99	0.00514293	0.00619255	3.24431	0.947671	control tono	elicitado memb	48158	enolase	86579.4	170536	77131.6	266706	207324	146076	68799.5	59841.6	62495.2	85357.2	102493	89732.2	x	x		x					x		x
VIT_206s0009g01710.2	2	2	21.05	0.00515691	0.00619255	6.65941	0.947491	elicitado tono	contol memb	69287.8	pentatricopeptide repeat-containing protein	32319.3	31898.1	19664.6	38774.3	29533.4	22464.4	178317	34606.7	155480	220965	124224	213416	x	x	x	x				x	x		x					x
VIT_216s0039g02170.1;VIT_216s0039g02170.2;VIT_216s0039g02170.3	1	1	16.96	0.0051589	0.00619255	19.4585	0.947465	elicitado memb	control tono	31287.7	nadh-cytochrome b5 reductase 1-like	6141.93	3935.52	15533.9	840.374	469.812	1556.41	5550.94	26140.8	24087.9	2835.13	3930.83	7924.34	x	x	x	x				x						x	x	x
VIT_218s0001g14730.2	4	3	56.75	0.00527836	0.00631049	2.9322	0.945925	elicitado tono	elicitado memb	53199.8	d-xylose-proton symporter-like 2	13030.2	23697	12469.7	23731.3	29880.3	61011.5	14280.1	13217.3	15401.2	46022.1	39253.7	40511.2	x	x		x									x
VIT_209s0002g08430.3;VIT_209s0002g08430.1;VIT_209s0002g08430.2;VIT_211s0118g00560.1;VIT_211s0118g00560.2;VIT_211s0118g00560.3	1	1	15.86	0.00539527	0.00643734	12.7275	0.944421	elicitado memb	elicitado tono	36079.9	prostaglandin e synthase	28907.5	7438	48798.1	7677.13	6753.97	7646.59	21935.8	54760.7	79258	2412.8	4799.09	5041.49	x	x	x	x										x		x
VIT_206s0004g04090.1;VIT_206s0004g04090.2;VIT_208s0040g02630.1;VIT_208s0040g02630.2	3	3	43.56	0.00541889	0.00645008	4.02781	0.944118	elicitado tono	elicitado memb	61343.6	uncharacterized membrane protein ymr155w-like	5055.24	14077.4	6535.92	11037.3	10878.3	17394.5	4986.36	5885.28	6959.69	31551.2	22677.4	17592.7	x	x		x									x			x
VIT_218s0001g03590.1	4	1	73.51	0.00542762	0.00645008	2.17999	0.944006	control tono	contol memb	17443.3	60s ribosomal protein l23a-like	25966.2	34365.6	28507.8	43344.9	70584	79740.3	30505.4	31018.2	28379.6	61783.7	64338.6	39743.8	x	x		x									x
VIT_212s0028g02570.1;VIT_212s0028g02570.2;VIT_212s0028g02570.4;VIT_212s0028g02570.6;VIT_212s0028g02570.5;VIT_212s0028g02570.7	2	1	19.48	0.00553538	0.00654252	1.5479	0.942623	contol memb	control tono	36132.2	histidyl-trna synthetase	10614	11062.5	9603.01	6294.66	6747	7166.01	9040.35	6491.27	7571.02	7917.16	7259.1	8558.14	x	x		x							x				x
VIT_209s0002g05600.1;VIT_204s0008g04790.1;VIT_204s0008g04790.2;VIT_206s0004g06560.1;VIT_209s0002g05510.1;VIT_209s0002g06940.1;VIT_211s0016g04590.1;VIT_211s0016g04540.1;VIT_214s0060g00470.1;VIT_214s0060g00470.2;VIT_214s0060g00470.3;VIT_204s0008g04230.1;VIT_209s0002g03590.1;VIT_209s0002g05380.1;VIT_213s0074g00660.2;VIT_201s0011g02970.1;VIT_201s0011g04340.1;VIT_201s0127g00740.1;VIT_201s0127g00740.2;…	3	3	55.04	0.00553837	0.00654252	3.90316	0.942584	elicitado tono	elicitado memb	63317.5	calcium ion binding	6837.17	10346.3	7745.98	11212.5	18709.8	42332.3	7200.77	6294.65	10736.3	34158.9	24933.4	35487.9	x	x		x										x
VIT_202s0236g00140.1;VIT_202s0236g00140.2;VIT_202s0236g00140.3;VIT_216s0098g01870.1;VIT_216s0098g01870.2;VIT_216s0098g01870.3;VIT_216s0098g01870.4;VIT_216s0098g01870.5;VIT_216s0098g01870.6;VIT_216s0098g01870.7;VIT_216s0098g01870.8	42	17	677.99	0.00555174	0.00654506	4.91329	0.942413	elicitado memb	control tono	164526	pleiotropic drug resistance protein 1-like	29220.1	76926.5	58402.4	14116.1	15221.4	37648.1	70344.5	115504	143271	80441	82239.1	127762	x	x		x				x	x		x					x
VIT_209s0002g03200.1;VIT_210s0003g03230.1	3	3	37.06	0.00556251	0.00654506	2.73896	0.942275	contol memb	control tono	24586.5	calcineurin b-like protein 1	10860.9	20712.2	12773.2	4083.88	6791.83	5315.2	12130.7	9316.79	15743.1	7309.23	7587.81	5143.13	x	x		x									x		x
VIT_219s0015g00920.1;VIT_219s0015g00920.2	5	1	72.02	0.00559862	0.00657455	1.84711	0.941812	contol memb	control tono	54939.4	mitochondrial-processing peptidase subunit alpha	7863.09	7801.67	6937.75	4148.67	4340.45	3747.6	7389.54	4552.75	7709.54	5008.58	4143.38	3748.54	x	x		x						x					x
VIT_204s0008g06320.1	7	6	104.91	0.00569224	0.00659763	2.86137	0.940615	elicitado memb	control tono	36177.9	rna recognition motif-containing protein	49922.7	30545.2	61361.5	23256.7	24978.6	38402	87649	97201.3	63051.4	39500	39778.1	33717.8	x	x		x						x
VIT_208s0007g08130.1;VIT_208s0007g08130.2	1	1	33.81	0.00569486	0.00659763	4.649	0.940581	control tono	elicitado memb	33003.9	protein	13916.4	9383.75	10679.2	20880.8	39868.4	14867.7	5006.67	7064.5	4194.01	9326.52	17974.8	11163.9	x	x		x	x								x			x
VIT_205s0051g00650.1	2	1	23.61	0.00570749	0.00659763	4.13756	0.94042	contol memb	elicitado memb	53951.7	adenylosuccinate synthetase	6216.32	7749.34	9618.64	3788.61	3449.92	2629.19	2946.14	927.512	1826.4	3148.69	2301.83	1453.8	x	x		x	x	x	x				x				x	x
VIT_217s0000g09470.1	2	2	45.02	0.00571139	0.00659763	1.68188	0.94037	contol memb	elicitado memb	36878.2	potassium channel beta subunit	31328.1	31096.6	34102.7	36042.1	34073	23589.7	21320.5	15616.3	20455.7	23116.2	18002.5	18020.3	x	x		x	x						x
VIT_214s0068g02190.2;VIT_214s0068g02190.3;VIT_214s0068g02190.1;VIT_214s0068g02190.4;VIT_200s0316g00020.1;VIT_200s0316g00050.1;VIT_200s0397g00030.1;VIT_214s0068g02262.1;VIT_214s0068g02305.1;VIT_214s0068g02330.1	3	3	26.8	0.00572432	0.00659763	1.75387	0.940205	control tono	elicitado memb	22594.4	nitrate transmembrane transporter	20008.9	31631.8	21510.6	32378.3	32841	29584.5	17865.8	17220.5	18967.7	23692.9	26592.2	26144.2	x	x		x					x	x
VIT_207s0005g04750.1;VIT_207s0005g04750.2	12	11	170.27	0.00575918	0.00661949	3.8419	0.93976	elicitado tono	elicitado memb	87543.3	chloride channel	6287.42	15100.2	6358.15	13057.7	13898.2	29581.1	6303.12	4952.75	7965.03	26119.8	25072.7	22652.3	x	x		x									x
VIT_205s0020g02220.1;VIT_205s0020g02220.2	2	2	45.1	0.00581061	0.00666455	2.36237	0.939104	elicitado memb	control tono	16444.2	uncharacterized protein	21507.5	17742.7	20832.3	11273.1	9469.03	11492	23326.1	17499.6	35323	8961.36	15273.9	10098.6	x	x		x									x		x
VIT_219s0015g00910.1	4	4	53.43	0.0058234	0.00666455	2.13144	0.938941	elicitado memb	control tono	33319.3	prolyl 4-hydroxylase alpha subunit-like protein	27852	42682.2	30885.2	15097.2	21252.5	21849.3	34047.1	40905.6	49094.9	28075.2	22326	20204.4	x	x		x						x
VIT_204s0079g00600.1;VIT_204s0079g00600.2;VIT_201s0011g06600.1;VIT_201s0011g06610.1;VIT_217s0000g00920.1	2	2	27.67	0.00583197	0.00666455	2.43473	0.938832	elicitado memb	control tono	23107.8	neighbor of	13839.4	19895.7	26096.1	6923.82	11757.7	10373.8	19709.6	25810.5	25221.8	15589.3	15366	15976	x	x		x						x
VIT_214s0006g02830.1;VIT_214s0006g02830.2;VIT_214s0006g02830.3;VIT_213s0019g02240.1;VIT_213s0019g02240.3	13	13	184.85	0.00589116	0.00668397	3.04018	0.938078	control tono	elicitado memb	55628.5	glutamate decarboxylase 1	58572.1	53243	46597.4	60508.6	89991.1	56974.3	19668.6	23373.4	25202	24013.9	40075.5	58985.4	x	x		x	x						x
VIT_206s0004g03550.1;VIT_206s0004g03550.2;VIT_206s0004g03550.3;VIT_206s0004g03550.4;VIT_201s0010g00910.1	8	6	137.72	0.00589195	0.00668397	2.29189	0.938068	control tono	contol memb	21963.1	protein	75795.7	104621	77587.6	162004	229181	200131	100535	96353.3	94340.2	157779	117793	81037.1	x	x		x						x					x
VIT_210s0116g00020.1;VIT_200s2038g00010.1;VIT_200s2038g00010.2;VIT_200s2255g00010.1	9	5	160.21	0.0059051	0.00668397	3.00434	0.937901	control tono	elicitado memb	27728.1	ascorbate peroxidase	74307.7	85338.3	50504.2	156575	94914.7	103031	38212	40908.8	38882.1	37894.1	72301.1	64588.7	x	x		x							x
VIT_213s0019g00250.1	4	4	58.2	0.0059516	0.00672383	3.73356	0.937309	elicitado tono	elicitado memb	31077.4	tobamovirus multiplication 1	4328.68	6836.44	5145.32	6967.85	10824.9	21004.6	3872.04	3077.06	5975.56	20657.8	13804.6	13792.6	x	x		x									x
VIT_216s0050g01510.2;VIT_216s0050g01510.1;VIT_216s0050g01510.3	6	3	77.99	0.00599116	0.00674696	2.58599	0.936807	control tono	contol memb	17581.4	60s ribosomal protein l23a-like	6362.21	8064.27	6724.39	11250.2	19205.3	24240.3	8642.3	7503.84	7809.84	18286.1	18133	10578.1	x	x		x									x		x
VIT_211s0016g00440.1	5	5	95.04	0.00599474	0.00674696	2.95231	0.936761	control tono	elicitado memb	41020.5	sgt1	48915.4	21880	55111.1	55030.8	65393.4	61374.9	19385.8	19477.6	22715.1	20934.8	23464	31240.3	x	x		x					x		x
VIT_214s0066g01020.1;VIT_214s0066g01020.2;VIT_214s0066g01020.3;VIT_214s0066g01020.4	5	1	66.22	0.00613962	0.00688964	3.09767	0.934925	elicitado tono	elicitado memb	96332.4	phosphoinositide phosphatase family protein	760.942	1602.75	850	1414.83	1322.97	2916.48	917.658	1031.64	845.514	3102.22	2597.04	2958.13	x	x		x									x
VIT_218s0001g00180.1;VIT_218s0001g00180.2;VIT_218s0001g00180.4;VIT_218s0001g00180.5;VIT_218s0001g00180.3;VIT_218s0001g00180.6	2	1	28.88	0.00614466	0.00688964	4.8219	0.934862	elicitado memb	control tono	94658.2	dead-box atp-dependent rna helicase 14	3231.87	1917.3	3488.83	601.827	1308.64	2270.95	7707.86	5777.97	6676.54	2638.59	3212.5	1829.81	x	x		x	x								x			x
VIT_203s0017g00550.1	7	4	110.6	0.00616482	0.00689925	2.51666	0.934607	contol memb	control tono	57775.3	protein	32559.4	58559.7	35962.8	14474.5	17285.3	18736.4	27115.1	22915.9	34129	24404.5	28903.4	33535.5	x	x		x					x	x					x
VIT_219s0014g05310.1	6	6	104.49	0.00624729	0.00697843	2.12821	0.933565	control tono	contol memb	35306.5	beta-ureidopropionase	15020.5	21267.2	18086.1	51366.5	36942.8	27409.4	21848.6	19094.6	21980.5	36155.8	29366.6	27791.6	x	x		x						x
VIT_216s0022g01770.1;VIT_216s0022g01770.2;VIT_218s0001g07000.1;VIT_218s0001g07000.2;VIT_218s0001g07000.3;VIT_218s0001g07000.4	6	6	89.84	0.00629451	0.00701608	1.86527	0.93297	elicitado memb	control tono	122617	protein transport protein sec24-like at4g32640-like	16409.8	23535.1	19501	14142.9	10043.5	12312.1	19841.4	26556.5	21681.8	14131.7	15947.7	18090.3	x	x		x						x
VIT_207s0005g02620.1;VIT_207s0005g02620.2;VIT_207s0005g02620.3;VIT_207s0005g02620.4;VIT_207s0005g02620.5;VIT_207s0005g02620.6	22	13	426.14	0.00630457	0.00701608	3.00456	0.932843	control tono	elicitado memb	48337.4	enolase	30880.5	65325.7	30043.9	102699	80765.5	59996.8	29212.2	27803.4	24015	37375.7	38540.2	34384.6	x	x		x					x		x
VIT_208s0056g01570.1;VIT_208s0056g01570.2;VIT_208s0056g01570.3;VIT_206s0009g01080.1;VIT_206s0009g01080.2;VIT_201s0026g01420.1;VIT_203s0088g00410.1;VIT_210s0042g00970.1;VIT_214s0219g00140.1;VIT_214s0219g00140.2;VIT_214s0219g00140.3	4	4	56.82	0.00631893	0.00701894	2.29596	0.932662	elicitado tono	elicitado memb	59293.8	protein	18089.6	15480.2	14717.8	18979.4	23131.5	13483.8	9233.11	8397.17	10736.4	15948.7	26363.2	22816.8	x	x		x	x					x
VIT_216s0100g00450.1;VIT_216s0100g00450.2;VIT_216s0100g00450.3;VIT_216s0100g00450.4;VIT_216s0100g00450.5;VIT_216s0100g00450.6	25	22	374.24	0.00637295	0.00706577	3.44613	0.931982	control tono	elicitado memb	85389.2	vitamin-b12 independent methionine 5-methyltetrahydropteroyltriglutamate-homocysteine	34614.4	73335.9	27195.6	65200.5	69287.3	56075.8	19810.2	13871	21616.8	38791.9	51695.5	35948	x	x		x						x
VIT_206s0080g00320.1	2	1	25.69	0.00639389	0.00707581	2.50268	0.931719	elicitado memb	control tono	50584.1	arginine serine-rich-splicing factor rsp40-like	15844.7	9411.71	16087	13643.8	11051.2	11118	33042.4	30130.5	26455.4	21659.3	14443.9	11275.7	x	x		x	x						x
VIT_218s0001g05720.1	3	3	41.71	0.00646253	0.00713851	3.43907	0.930857	elicitado memb	control tono	40458.9	uncharacterized protein loc100248360	7924.56	14741.5	7081.38	7436.94	4312.45	6024.97	13872	26269.8	20985.6	10321.3	9095.47	8149.18	x	x		x							x
VIT_213s0047g01160.1	13	5	209.01	0.00657181	0.00723238	3.82604	0.929488	control tono	elicitado memb	28852.6	14-3-3-like partial	40003.7	23144.6	48250.7	47557.3	98837	73593.2	14307.7	19647.1	23542.7	59563.3	36633.9	39985.6	x	x		x									x
VIT_204s0008g07320.1	7	2	117.55	0.0066269	0.00727315	2.8388	0.928799	control tono	elicitado memb	23828.6	60s ribosomal protein	10451.2	17740.4	9890.32	19806.5	31791	41622.2	10927	10542.3	11368.5	29897.5	26172	17175.1	x	x		x									x
VIT_204s0008g06210.1;VIT_209s0002g08650.1;VIT_205s0020g03590.1;VIT_205s0020g03590.2;VIT_205s0020g03590.3	2	1	29.59	0.00665072	0.00727315	1.5575	0.928502	contol memb	elicitado tono	31509.5	protein phosphatase 2c	15298.3	18242.3	16504.6	12763.7	18126.9	13683.4	15327	15220.2	14367.9	9741.51	11315.5	11074.8	x	x		x						x
VIT_213s0067g01290.1;VIT_213s0067g01290.2	22	21	415.54	0.00666607	0.00727315	2.46472	0.92831	control tono	elicitado memb	53700.5	flotillin-like protein	41950.6	80870.8	44795.7	90205.9	127323	133974	51286.7	45765	45561.8	68489.1	110769	107592	x	x		x									x
VIT_205s0077g01070.2;VIT_205s0077g01070.1	50	8	812.66	0.0066722	0.00727315	2.52483	0.928234	contol memb	control tono	194220	heavy chain	44425.1	94235.5	57362.4	22349.1	22653.8	32635.4	52762	58288.3	69014.6	38859.1	49900.9	50555.1	x	x		x					x	x
VIT_214s0066g01340.1;VIT_205s0062g00920.1;VIT_210s0003g00190.1;VIT_218s0072g00020.1;VIT_218s0089g00820.1;VIT_205s0020g00060.1;VIT_206s0004g03450.1;VIT_206s0004g04940.1;VIT_206s0004g04940.2;VIT_208s0007g00500.1;VIT_208s0007g00500.2;VIT_208s0007g00500.3;VIT_208s0007g00500.4;VIT_208s0007g00500.5;VIT_208s0007g00500.6	9	9	163.13	0.00670076	0.00727315	1.79481	0.927878	control tono	elicitado memb	18340.8	universal stress protein family protein	75067.5	99538.8	64476.9	143756	103145	101315	65116.1	66983.1	61914.4	68636.2	70590.5	60559.8	x	x		x					x		x
VIT_210s0042g00070.1;VIT_210s0042g00070.2	5	2	57.88	0.00670269	0.00727315	1.66805	0.927854	contol memb	elicitado tono	15348.6	protein	30531	44574.6	29186.4	34498.9	35775.5	28380.8	26641.2	26797.9	25669.2	21403.7	20850.3	20269.3	x	x		x					x		x
VIT_202s0025g04350.1;VIT_202s0025g04350.2;VIT_202s0025g04350.3	6	6	124.87	0.00670658	0.00727315	2.68283	0.927805	control tono	elicitado memb	27432.7	proteasome subunit alpha	22012.7	26164.5	18476.7	35960.8	46940.7	23004.3	12562.6	11780.7	15132.1	19571.7	28495	24568.6	x	x		x	x					x
VIT_206s0009g02790.1;VIT_206s0009g02790.2;VIT_206s0009g02790.3	2	2	33.11	0.00679237	0.00735279	3.29432	0.926737	control tono	elicitado memb	16309.7	elicitor-responsive protein 3-like	3833.94	6363.54	3341.76	13112.1	11797.3	6653.42	3290.7	2716.71	3573.54	3082.07	5450.37	4141.48	x	x		x							x
VIT_216s0022g00540.1;VIT_216s0022g00540.2;VIT_216s0022g00540.3	5	5	65.74	0.00688141	0.00740942	2.88914	0.925632	elicitado memb	elicitado tono	50987.9	dihydropyrimidinase	26760.5	28037.9	19545.4	27968.1	26910.3	13184.3	36964.4	48094.9	36354.2	13211.7	12366.1	16446.3	x	x		x						x
VIT_207s0005g02160.1;VIT_208s0032g00900.1;VIT_217s0119g00050.1;VIT_208s0007g03030.1;VIT_214s0036g00930.1;VIT_214s0036g00990.1;VIT_214s0036g01020.1;VIT_216s0098g01190.1;VIT_216s0098g01190.2;VIT_219s0177g00040.1;VIT_219s0177g00040.2;VIT_219s0177g00070.1;VIT_219s0177g00070.2;VIT_219s0177g00070.3;VIT_219s0177g00070.4;VIT_219s0177g00070.5;VIT_216s0098g01190.3;VIT_215s0048g02890.1	1	1	20.54	0.00688202	0.00740942	9.04285	0.925624	elicitado tono	elicitado memb	55444.4	glycerol 3-phosphate permease	9696.96	4705.07	15222.4	7474.2	19323.5	42195.3	6091.71	2504.67	3783.57	37175.1	33486.6	41288.3	x	x	x	x										x		x
VIT_219s0085g00040.3;VIT_219s0085g00040.1;VIT_219s0085g00040.2	10	2	206.07	0.00700478	0.00748743	4.07835	0.924105	control tono	elicitado memb	21364.2	ubiquitin extension protein	178390	449111	182697	450956	741421	1.51115e+06	244177	208502	210219	789925	629117	866832	x	x		x										x		x
VIT_207s0031g03220.1;VIT_207s0031g03220.2;VIT_218s0041g00420.1;VIT_218s0041g00420.2;VIT_218s0041g00420.3;VIT_218s0041g00420.4;VIT_218s0041g00420.5;VIT_205s0029g01570.1;VIT_209s0002g09040.1	9	1	191.64	0.00700478	0.00748743	4.07835	0.924105	control tono	elicitado memb	17195.4	polyubiquitin 2	56000.6	140986	57352.7	141565	232749	474384	76652.6	65453.4	65992.4	247975	197494	272118	x	x		x										x		x
VIT_209s0002g06000.1	11	6	131.82	0.00707894	0.00754873	2.61637	0.923189	contol memb	elicitado tono	64606.2	sec14 cytosolic factor family protein	12403.8	25211.8	11517.2	10005.8	9263.3	11214.7	6475.84	6867.36	5857.47	6490.46	7583.19	4705.36	x	x		x							x
VIT_216s0039g01860.1;VIT_216s0039g01860.2	2	2	26.14	0.00711476	0.00756425	2.06622	0.922748	elicitado memb	control tono	19698.5	cytochrome c oxidase subunit vb	17033.8	23560.2	19791.2	13339.4	9412.36	10740.2	18582.3	24281.8	26337.6	14426.2	16256.6	9679.75	x	x		x						x					x
VIT_212s0028g00570.1;VIT_212s0028g00570.2	1	1	17.77	0.00714984	0.00758225	6.18692	0.922316	elicitado memb	elicitado tono	29332.5	nucleic acid binding	4034.26	2636.15	2765.77	5943.97	1928.59	1238.27	6583.58	7475.61	6294.81	774.733	1032.42	1482.69	x	x	x	x	x								x			x
VIT_207s0130g00140.1;VIT_207s0130g00150.1	7	7	89.51	0.007167	0.00758225	2.8783	0.922105	elicitado tono	elicitado memb	95259.1	vacuolar protein sorting-associated protein 16 homolog	5714.41	9951.55	6223.17	7880.27	8624.24	16706.3	5491.42	5641.47	6725.46	19577.8	13669.7	18154.2	x	x		x									x
VIT_202s0025g01410.1;VIT_202s0025g01410.2	2	2	31.46	0.00716991	0.00758225	1.99284	0.92207	contol memb	control tono	16774.1	at1g04290	25884.9	43895.7	33759.2	17321.3	15934	18700.6	26524.9	24505.1	32204.1	21377.4	27292.5	22802.8	x	x		x						x					x
VIT_201s0011g00250.1;VIT_201s0011g00250.2	22	21	322.42	0.00724783	0.00763753	2.4304	0.921113	elicitado tono	elicitado memb	75067.2	annotation was added to scaffolds in november 2011~long-chain-fatty-acid- ligase	41287.1	74664.8	35251.5	72854.1	68819.1	97814.7	30681.7	30194.6	38805.4	100455	66217.8	75593.9	x	x		x						x
VIT_201s0011g01460.1;VIT_201s0011g01460.2;VIT_201s0011g01460.3	1	1	17.73	0.00734817	0.00772959	3.52253	0.919884	control tono	elicitado memb	29542	probable 6-phosphogluconolactonase 2-like	2922.34	5649.8	2180.11	9547.46	8769.94	4762.94	1740	2242.91	2569.3	5467.13	8164.12	5766	x	x		x									x
VIT_202s0025g03270.1;VIT_216s0013g01340.1	4	3	46.03	0.0073657	0.00773399	2.93038	0.919669	elicitado memb	control tono	66344	bifunctional purine biosynthesis	10242.1	18542.9	12448.3	5769.48	7702.32	5856.94	24159.8	14318	18162.7	14984.7	9677.27	8206.84	x	x		x						x
VIT_203s0038g00420.1;VIT_214s0006g02960.1;VIT_214s0006g02960.2;VIT_214s0006g02960.3;VIT_214s0006g02960.4;VIT_214s0006g02960.5	11	11	151.98	0.0074838	0.0078127	4.4584	0.918229	control tono	elicitado memb	55287.2	peptidase m1 family protein	50628.4	38381.9	27473.6	63344.3	55234.4	27468.6	10651.9	8473.68	13632.1	17711.1	33407.2	47336	x	x		x	x						x					x
VIT_213s0064g00020.1	2	2	22.23	0.00748803	0.0078127	2.20095	0.918177	elicitado memb	control tono	68721.1	kh domain-containing protein at4g18375-like	5578	5007.32	7676.53	3973.2	6201.94	4600.62	9068.89	12687.2	10764.7	4169.22	6335.41	5991.73	x	x		x						x
VIT_207s0005g00250.1	2	2	38.3	0.00749279	0.0078127	1.86653	0.918119	elicitado tono	elicitado memb	22506.2	silencing group b protein	12712.9	18003.2	15537.6	12672.2	18023.5	18056.5	12496.7	9054.37	10170.9	20377.4	19478.7	19353.8	x	x		x						x
VIT_207s0031g01740.1;VIT_207s0031g01740.2	6	6	89.5	0.00751273	0.00781979	2.45617	0.917877	contol memb	elicitado tono	25413.1	co-chaperone protein sba1	60126.3	58821	62726.5	31536.3	50414.6	23452	26474.6	20708.9	30759.9	22906.2	31694	19366.2	x	x		x	x						x
VIT_215s0021g00980.1;VIT_215s0021g00980.2;VIT_215s0021g00980.3;VIT_215s0021g00980.4;VIT_201s0010g02160.1;VIT_201s0010g02160.2;VIT_201s0127g00800.1;VIT_201s0127g00800.2;VIT_201s0127g00800.3;VIT_201s0127g00800.4;VIT_202s0012g01310.1;VIT_202s0025g02190.1;VIT_205s0029g00210.1;VIT_205s0029g01110.1;VIT_205s0049g01950.4;VIT_205s0102g00540.1;VIT_213s0019g00105.1;VIT_213s0019g00180.1;VIT_213s0019g00190.1;…	3	3	34.7	0.00755633	0.00785145	1.9354	0.917347	contol memb	elicitado tono	22713.3	atp synthase	14463	15640.6	17180	9570.06	13419.3	10596.4	12225	14397.5	19885.5	9495.77	8558.85	6376.27	x	x		x						x
VIT_205s0051g00720.1;VIT_205s0051g00720.3;VIT_205s0051g00720.2;VIT_205s0051g00720.4	8	7	117.15	0.00767978	0.00795196	1.68394	0.91585	contol memb	elicitado tono	210180	translation initiation factor eif-4f	23879.6	29448.9	25132.8	20774.2	26075.4	20463	27086.5	28463.1	20096.1	14226.5	14554	17813.5	x	x		x						x
VIT_219s0014g05160.1	15	15	254.76	0.0077466	0.00800723	1.55532	0.915042	elicitado memb	elicitado tono	49193.3	3-ketoacyl- thiolase	39991.4	43698.8	38285.1	33154.7	39258.2	29086.4	50173.4	40602.8	56365	32360.9	30641.6	31602.4	x	x		x						x
VIT_214s0068g01280.1;VIT_214s0068g01280.2;VIT_217s0000g00460.1;VIT_217s0000g00460.3;VIT_217s0000g00460.2;VIT_217s0000g00460.4;VIT_217s0000g00460.5;VIT_217s0000g00460.6	2	1	18.26	0.00778142	0.00802927	3.32974	0.914622	elicitado tono	contol memb	113206	disease resistance protein at4g27190-like	3582.19	10081.7	7030.38	12070.1	13090.1	25364.4	8866.89	8949.63	7865.3	23221.4	27291.5	18393.7	x	x		x									x
VIT_216s0100g01100.1	4	3	55.05	0.00783132	0.00806237	2.61686	0.91402	elicitado tono	contol memb	42949.7	v-type proton atpase subunit c	19413.1	14735	24372.2	26306.4	57402.4	66061.3	25939.6	21703.8	22975.1	46003.9	60918	46217.4	x	x		x									x
VIT_218s0001g10720.1;VIT_218s0001g10720.2;VIT_218s0001g10720.3;VIT_218s0001g10720.4;VIT_204s0023g01900.1;VIT_208s0007g00510.1;VIT_208s0007g00510.2;VIT_208s0007g00510.3;VIT_213s0019g01780.1;VIT_214s0036g00700.1	21	7	425.18	0.00784058	0.00806237	7.87425	0.913909	elicitado tono	control tono	43392.2	stilbene synthase	48836.9	49690.7	30144.9	51505.9	50604.9	24150.4	238579	45578.2	236384	420327	173020	400866	x	x	x	x				x	x		x					x
VIT_211s0016g03690.1	13	12	206.53	0.00793065	0.00814093	1.94891	0.912826	elicitado tono	elicitado memb	37285.3	rossmann-fold nad -binding domain-containing protein	22945.9	34495.2	20700.1	36518.5	31461.6	48923.2	22036.1	21099.2	24669.1	49095.7	37721.5	45327.1	x	x		x						x
VIT_214s0066g00800.1	5	4	62.04	0.00797725	0.00816852	2.59183	0.912267	elicitado tono	control tono	78770.3	aim1 protein	13965.7	16254	18499.9	5495.3	10232.4	13524.9	9730.01	10575.8	13134.8	30510.7	21386.4	23920.9	x	x		x							x
VIT_215s0046g02200.1	3	3	42.4	0.00804476	0.00820555	1.70084	0.911459	control tono	elicitado memb	60343.9	uncharacterized protein	20924.8	24764.6	18690.4	31069	42518.3	29293.2	22060.7	20485	17942.4	27910.2	34440.8	26141.7	x	x		x						x
VIT_201s0011g01820.1;VIT_201s0011g01820.2;VIT_219s0027g00710.1	1	1	16.48	0.00804873	0.00820555	4.92925	0.911412	contol memb	elicitado memb	92320.6	exocyst complex component 5	4379.04	12665.5	5945.14	4771.03	2251.56	3533.83	1320.01	1184.17	2159.76	2236.03	3187.24	3002.9	x	x		x	x	x	x				x					x
VIT_207s0151g00260.1	6	6	87.33	0.008068	0.00821114	2.57994	0.911181	elicitado tono	elicitado memb	17802.5	60s ribosomal protein l27	20326.9	33192.1	30204	37093.8	61940.5	73995.4	27660.1	22805.2	28242.2	91162.7	66019.1	45879	x	x		x									x
VIT_216s0022g01460.1;VIT_216s0022g01460.2;VIT_216s0022g01460.3;VIT_202s0025g00150.1	12	8	190.67	0.00811946	0.00824187	3.61801	0.910567	elicitado tono	contol memb	35695.6	quinone-oxidoreductase-like protein	31160.1	49799.3	41725.3	30702.5	79032.2	79068.2	62398.8	69176.1	78507	140866	188269	114739	x	x		x							x
VIT_208s0007g06830.1;VIT_212s0034g01710.1;VIT_212s0034g01710.2	5	5	67.08	0.0081815	0.00827011	2.37054	0.909827	control tono	elicitado memb	13252.2	40s ribosomal protein s20-2	88920.4	131749	89785.3	151701	185356	302670	88722.8	97889	83254	121021	145940	123380	x	x		x						x
VIT_206s0004g01290.1;VIT_206s0004g01290.2;VIT_213s0156g00320.1;VIT_213s0156g00320.2;VIT_213s0156g00320.3;VIT_208s0007g06400.1;VIT_208s0007g06400.2	11	11	169.02	0.00821234	0.00828721	1.78466	0.909461	elicitado tono	contol memb	85152.3	uncharacterized protein	20089.3	22430.4	21902.4	23291.4	24829	33459.6	23312.4	16892.3	26649.5	42839.8	35598	36533.7	x	x		x						x
VIT_206s0004g05900.1	2	2	34.19	0.0082466	0.00828957	1.96849	0.909053	elicitado memb	contol memb	32178.9	zinc finger ccch domain-containing protein 14-like	8880.96	10060.4	10016.2	12135.1	8342.1	13629.3	15758.3	22997	18247.5	15052.6	11755.6	13569.6	x	x		x	x						x
VIT_209s0002g03640.1;VIT_209s0002g03640.2;VIT_209s0002g03640.3;VIT_209s0002g03640.5;VIT_209s0002g03640.4;VIT_209s0002g03640.6;VIT_209s0002g03630.1;VIT_209s0002g03560.1;VIT_209s0002g03550.1;VIT_209s0002g03580.1	2	1	16.07	0.00824926	0.00828957	1.82295	0.909022	control tono	elicitado memb	51983.3	cytosolic enolase 3-like	3268.31	4226.14	2969.7	4424.33	3766.31	3326.11	2396.61	1606.41	2314.6	2802.74	2065.92	2133.26	x	x		x					x		x
VIT_217s0000g00400.1;VIT_217s0000g00400.2;VIT_217s0000g00400.3	10	3	119.59	0.00829413	0.00831338	2.61727	0.908489	elicitado memb	control tono	151605	atp-binding cassette	6603.11	13203.7	8424.56	4416.41	4210.44	7161.27	11792.6	11988.6	17540.5	15894.8	10430.4	13784.5	x	x		x					x		x
VIT_201s0010g02770.1	11	2	170.36	0.00844779	0.00841076	3.04569	0.906671	elicitado memb	control tono	39634.6	mitochondrial phosphate transporter	37385	42639.1	55986.1	13562.9	17732.6	29439.1	43598.7	60958.7	80421.1	23860.1	38676.6	34602.1	x	x		x									x
VIT_205s0020g02390.1	5	1	58.21	0.00848246	0.00843118	2.39665	0.906262	elicitado memb	elicitado tono	27127.9	adenylate kinase b-like	3145.11	5631.85	4174.12	2530.67	2183.97	3727.44	4523.52	6137.52	7380.18	2495.22	2813.27	2219.18	x	x		x						x
VIT_212s0057g01220.1;VIT_212s0057g01220.2	5	5	74.89	0.00850382	0.00843832	1.59097	0.906011	elicitado tono	elicitado memb	69112.7	clathrin adaptor complexes medium subunit family protein	15716.1	17885.1	12875.1	21013.4	18276.4	22284.5	12232.3	17223	15827.3	26181.9	21777.2	24084.5	x	x		x						x
VIT_219s0090g01190.1;VIT_219s0090g01190.2	1	1	20.57	0.00875938	0.00867746	3.0671	0.903014	elicitado memb	control tono	24656.5	coated vesicle membrane	8462.24	9977.14	13461.7	3473.65	8160.93	6297.67	17728	18354.4	18917.5	5670.22	10647.8	9812.96	x	x		x	x					x
VIT_213s0067g00710.1	3	2	34.76	0.0087891	0.00869244	2.3734	0.902667	elicitado memb	elicitado tono	32979.5	protein grpe-like	7426.24	11746	7308.7	7041.83	8141.28	5376.51	7290.52	12147.2	8617.83	4094.68	3070.73	4655.38	x	x		x						x
VIT_201s0146g00440.1	5	1	113.23	0.00889588	0.00877661	3.42174	0.901424	control tono	elicitado memb	22026.9	nascent polypeptide associated complex alpha chain	27588.6	63506	25720.9	56123	78123.1	52806.9	17250.8	13845.8	23569.4	27361.6	31709.8	20741.7	x	x		x					x		x
VIT_215s0048g02030.1;VIT_202s0025g04150.1;VIT_202s0025g04150.2	3	3	33.71	0.00891844	0.00877661	2.15664	0.901162	elicitado tono	control tono	70272.7	uncharacterized protein	3306.42	3990.49	4211.84	3027.47	3130.17	4282.3	7138.51	3668.59	6150.01	7829.2	8195.68	6490.31	x	x		x					x		x
VIT_200s0438g00010.1	2	1	21.73	0.00900439	0.00884657	3.71184	0.900165	elicitado tono	elicitado memb	44230.9	e3 ubiquitin-protein ligase	1923.59	1226.76	3733.24	5101.91	4570.87	6793.76	1025.76	3700.57	1837.14	7656.89	7602.2	9103.47	x	x		x										x
VIT_206s0004g07730.1	2	2	23.93	0.00916105	0.00897088	2.32052	0.898356	contol memb	control tono	35027.7	cytochrome c oxidase subunit 2	27632.4	26917.8	42095.6	10865.3	16035.9	14747.2	24690.7	24440	37872.8	26293.3	20103.1	17110	x	x		x						x					x
VIT_205s0094g01110.1;VIT_205s0094g01110.2;VIT_205s0094g01110.3;VIT_200s0220g00110.1;VIT_200s0220g00110.2;VIT_200s0181g00030.1	3	3	29.56	0.00922387	0.00901757	1.7449	0.897633	elicitado memb	control tono	111578	chloroplast inner envelope protein	6008.77	6521.59	7563.95	5520.11	6518.15	7375.68	9708.14	10511.2	13656.1	7459.66	9860.57	7088.88	x	x		x	x						x
VIT_206s0004g01030.1;VIT_206s0004g01040.1;VIT_206s0004g01010.1;VIT_206s0004g01015.1;VIT_206s0004g01020.1;VIT_208s0007g06990.1	14	13	200.65	0.00931192	0.00908872	1.80142	0.896623	elicitado memb	control tono	52850.7	protein valine-tolerant 1	25941.9	31054.6	30946.2	15924.6	18259.8	20339.2	38868.7	28308.4	31042.4	27655.5	26751.7	18500.1	x	x		x						x					x
VIT_217s0000g03870.1;VIT_217s0000g03870.2;VIT_201s0011g03280.1;VIT_201s0011g03280.2;VIT_200s0131g00290.1;VIT_203s0038g00200.1;VIT_204s0043g00200.1;VIT_214s0081g00010.1;VIT_215s0045g00050.1;VIT_219s0027g00070.1	2	2	15.91	0.00936728	0.00912779	3.71621	0.895989	elicitado tono	control tono	17963.7	disease resistance response protein 206	7206.49	17682.3	8591.78	7188.05	9217.12	12033.4	31081.6	23819.8	27365.3	59990.8	24532.3	21160.7	x	x		x							x
VIT_218s0001g15090.1;VIT_218s0001g15090.2;VIT_218s0001g15090.3;VIT_208s0007g04740.1;VIT_208s0007g04740.2;VIT_208s0007g04740.3	11	10	133.89	0.00940037	0.00913756	2.43056	0.895611	contol memb	elicitado tono	66074.5	serine threonine protein phosphatase 2a regulatory subunit	45399.4	28804.8	52070.3	26779.6	14479.9	15134.9	38357.6	27433.8	34336.8	21495.3	13603.7	16853.8	x	x		x									x
VIT_204s0069g01146.1	7	4	99.08	0.009408	0.00913756	2.64812	0.895524	elicitado tono	elicitado memb	23895.8	protein phosphatase	8470.61	20301.7	9434.42	19782.6	28033.7	43816.2	9910.41	12523.4	13256.5	27753.2	27417.7	39341.2	x	x		x									x
VIT_207s0005g06490.1;VIT_215s0021g00760.1;VIT_209s0018g01770.1	4	4	59.72	0.00946477	0.00917773	4.64463	0.894877	elicitado memb	control tono	65664.1	acyl:coa ligase acetate-coa synthetase-like protein	5671.75	3849.25	9034.39	3062.87	3520.86	6577.06	23303.8	12123.8	25699.4	14503.2	7281.6	19738.1	x	x		x							x					x
VIT_204s0008g00820.1;VIT_204s0008g00820.2;VIT_200s0194g00345.1;VIT_205s0049g01260.1	10	3	138.48	0.00958641	0.0092655	2.01171	0.893493	elicitado tono	elicitado memb	23743.9	60s ribosomal protein l13a	17742	25065.7	26559.8	30688.1	29887.7	42143.9	16720.9	18623.3	24266.7	47601.1	41075.6	31243.2	x	x		x						x
VIT_215s0024g00070.1	13	10	200.45	0.00969854	0.00929465	2.48674	0.892223	elicitado memb	control tono	71747.5	far upstream element-binding protein	35301.9	76036.3	36540.9	27288.8	28731.9	33041	81046.4	74254.2	66172.4	35281.1	37927.8	23460.6	x	x		x						x
VIT_214s0068g00640.1;VIT_214s0068g00640.2	6	6	80.47	0.00970653	0.00929465	2.402	0.892133	control tono	elicitado memb	67587.1	methylenetetrahydrofolate reductase	14551.5	15830.6	12927.7	31443.5	24945.8	22592.6	15633.4	8150.74	9097.64	13558.6	10535.1	17864.6	x	x		x							x				x
VIT_216s0098g01130.1	5	5	69.55	0.00970897	0.00929465	3.1715	0.892105	elicitado tono	contol memb	85957.9	acetyl- synthetase	7962.12	5685.61	5424.65	7595.51	7372.07	8618.36	21202.9	6407.59	11254.6	20093.4	19764.5	20630.1	x	x		x					x		x
VIT_215s0046g01500.1;VIT_218s0001g03220.1	4	4	45.81	0.00980388	0.00936581	2.21738	0.891035	control tono	elicitado tono	96741.6	uncharacterized protein	11253.8	15211.1	12232.8	13687.5	22260.2	12247.2	10065.2	6685.83	8543.34	6160.31	8918.55	6656.2	x	x		x							x
VIT_213s0106g00610.1;VIT_213s0106g00610.2;VIT_213s0106g00610.3	2	2	27.65	0.00981605	0.00936581	2.68606	0.890898	contol memb	elicitado tono	16588.4	eukaryotic translation initiation factor 1a	13183.2	14950.3	10976.9	9417.89	13664.4	6124.68	7295.08	9275.63	12416.1	4700.96	4411.13	5448.4	x	x		x						x
VIT_207s0129g00090.1;VIT_207s0129g00160.1;VIT_201s0010g03220.1;VIT_200s0332g00045.1;VIT_207s0255g00060.1;VIT_207s0255g00060.2;VIT_207s0255g00060.3;VIT_207s0255g00060.4;VIT_212s0035g01700.1;VIT_212s0035g01700.2	1	1	18.67	0.00990547	0.00939338	6.3146	0.889893	elicitado tono	elicitado memb	48080.9	hippocampus abundant transcript 1	1510.86	3136.03	1495.86	8455.8	6419.39	9417.68	2438.6	2552.25	920.258	25598.6	5879.7	5848.02	x	x	x	x										x	x	x
VIT_214s0006g02470.1	9	1	113.38	0.0099387	0.00939338	2.83084	0.88952	elicitado tono	elicitado memb	16669	60s ribosomal protein l26	17659.8	28210.9	22535.8	31489.4	55849.8	66331.2	25909.1	19735.9	21586.5	83800.7	70265.6	36255.1	x	x		x									x
VIT_209s0054g00060.1;VIT_209s0070g00130.1	9	1	117.07	0.0099387	0.00939338	2.83084	0.88952	elicitado tono	elicitado memb	19525.2	60s ribosomal protein l26	12093.7	19319.2	15432.8	21564.4	38246.7	45424.5	17742.9	13515.4	14782.7	57387.9	48118.9	24828	x	x		x									x
VIT_218s0001g11140.4;VIT_218s0001g11140.1;VIT_218s0001g11140.2;VIT_218s0001g11140.3	2	1	19.96	0.0099396	0.00939338	4.44363	0.88951	control tono	elicitado memb	14488.9	low quality protein: 60s ribosomal protein l7-4-like	443.262	947.776	651.408	1256.47	1850.27	3933.17	412.21	807.384	364.677	2793.2	1720.94	1253.23	x	x		x										x		x
VIT_209s0002g07110.1	4	4	64.08	0.0100854	0.00949705	4.33579	0.88788	control tono	elicitado memb	82031	aminopeptidase c	4542.99	4578.09	2041.58	13448.6	10005	4721.27	1881.79	2149.62	2466.8	2985.56	3609.58	3480.69	x	x		x							x					x
VIT_216s0050g00600.1	1	1	15.43	0.010111	0.00949705	7.81041	0.887595	elicitado tono	control tono	111834	protein kinase family protein	1982.02	6786.23	2008.41	338.155	120.237	1330.01	3614.97	3056.75	4067.69	4007.54	6438.72	3521.92	x	x	x	x				x			x					x
VIT_216s0039g01610.1;VIT_206s0004g02690.1;VIT_206s0004g02690.2;VIT_206s0004g02690.3;VIT_206s0004g02690.4	3	3	39.82	0.0101153	0.00949705	1.9209	0.887547	elicitado memb	control tono	119883	uncharacterized protein	7538.43	12954.2	8397.56	5901.41	6062.3	8328.06	12253.9	13101.3	13623.3	7301.6	8484.39	6615.26	x	x		x						x
VIT_217s0000g04450.1;VIT_200s0194g00200.1;VIT_200s0194g00200.2;VIT_200s0194g00200.3;VIT_200s0194g00200.4;VIT_201s0011g02480.1;VIT_201s0011g02480.2;VIT_201s0011g02480.3;VIT_209s0002g01730.1;VIT_212s0057g00960.1;VIT_212s0057g00960.2;VIT_212s0057g00960.3;VIT_213s0074g00480.1	2	2	18.92	0.0102273	0.00957404	1.99105	0.886302	elicitado tono	contol memb	55649.8	v-type proton atpase subunit h	3863.03	4957.4	4655.74	4838.67	5552.72	8689.33	4807.13	5069.02	5524.92	9059.62	7494.73	10277.4	x	x		x						x
VIT_218s0001g06330.1;VIT_218s0001g06330.2;VIT_200s0199g00190.1;VIT_200s0199g00190.2;VIT_200s0199g00140.1	2	2	24.95	0.0103012	0.00959569	2.92159	0.885482	elicitado tono	elicitado memb	135972	phospholipid-transporting atpase 9-like	1986.05	3153.36	2557.84	3643.92	3197.77	8141.32	1884.52	2970.92	2038.34	6342.45	5510.53	8287.81	x	x		x									x
VIT_205s0049g01650.1;VIT_205s0049g01610.1	16	6	240.7	0.0103023	0.00959569	2.28586	0.88547	control tono	elicitado memb	29457.4	14-3-3-like protein	25449.7	20821.5	21754.7	22634.5	46029.7	28848.1	12788.4	13056.5	16813.9	20936.8	23165.8	20724.5	x	x		x	x						x
VIT_207s0005g03860.1	5	1	59.14	0.0103149	0.00959569	2.11594	0.885331	elicitado tono	elicitado memb	100833	cyclopropane-fatty-acyl-phospholipid synthase	5170.59	7222.73	5424.33	5701.23	9581.68	8381.62	5216.08	3564.79	6076.34	10517.6	10455.9	10463.3	x	x		x						x
VIT_207s0031g01440.1	2	1	16.05	0.0103728	0.00962304	1.89295	0.884691	elicitado memb	control tono	133934	uncharacterized protein loc100256578	14166.1	18174.9	14325.6	11937.7	12308.4	7234.56	17084.5	22665.6	19841.4	12811.6	11921.8	10710	x	x		x						x
VIT_205s0094g00340.1	2	2	26.07	0.0103856	0.00962304	3.68357	0.884549	contol memb	control tono	117563	inactive receptor kinase	16274.9	29910.4	13789.3	3182.28	6636.42	6462.95	8130.59	3766.34	7678.59	6816.95	8259.17	6643.55	x	x		x							x				x
VIT_216s0050g00380.1;VIT_216s0050g00260.1;VIT_216s0050g00280.1	3	3	57.21	0.0103927	0.00962304	3.30369	0.884471	elicitado memb	contol memb	28383.7	class iv chitinase	6996.14	13255.1	8535.3	15598.8	11495.5	12586.2	24244.9	49277	21579.8	8245.76	12148.9	14536.8	x	x		x							x
VIT_202s0025g04640.2;VIT_202s0025g04640.3;VIT_202s0025g04640.4;VIT_202s0025g04640.6;VIT_202s0025g04640.1	28	1	634.55	0.0105253	0.00973067	99.0702	0.883012	contol memb	elicitado tono	51236.6	beta chain	3400.75	3699.36	2795.17	1274.06	1554.47	949.848	1052.85	155.187	31.3274	0	50.6804	49.2012	x	x	x	x				x			x				x	x
VIT_212s0057g01470.1;VIT_212s0057g01470.2;VIT_212s0057g01470.3	3	3	40.47	0.0106108	0.00979452	3.10365	0.882074	control tono	elicitado memb	79509.8	protein	9020.45	7067.14	9643.93	10984.1	33607.9	20234.5	7155.63	7302.73	6428.82	7200.74	8807.49	7826.22	x	x		x							x
VIT_217s0000g05600.1	12	4	259.6	0.0106601	0.00981658	2.88295	0.881534	control tono	elicitado memb	23396	gtp-binding rab2a like protein	46676.6	63752.6	25893.6	117962	79608.5	70609.6	34388.9	29221.3	29412.6	52181.8	41978.2	41684	x	x		x					x	x
VIT_208s0040g03200.1;VIT_200s0208g00020.1;VIT_215s0045g00110.1;VIT_201s0011g02270.1;VIT_201s0011g02270.2;VIT_202s0012g02660.1;VIT_202s0025g01165.1;VIT_203s0038g00870.1;VIT_205s0020g02000.1;VIT_205s0020g02000.2;VIT_205s0020g02000.3;VIT_205s0020g02000.4;VIT_205s0020g02000.5;VIT_205s0020g02000.7;VIT_206s0080g00890.1;VIT_206s0080g00890.2;VIT_206s0080g00890.3;VIT_206s0080g00890.4;VIT_210s0003g05680.1;…	1	1	16.9	0.0106677	0.00981658	1.57209	0.881452	control tono	elicitado tono	28048.7	short-chain alcohol dehydrogenase	4320.98	4641.75	4355.1	5626.65	5366.3	6042.2	4421.25	3881.5	3800.67	3064.14	4613.35	3158.5	x	x		x							x				x
VIT_217s0000g07200.1;VIT_217s0000g07200.2	30	8	533.94	0.010773	0.00989817	2.79075	0.880303	control tono	elicitado memb	44827.3	60s ribosomal protein l4-1	45738.7	97665.2	72183.4	105907	150526	220412	54226.9	63446.8	53192.7	148380	143161	92113.8	x	x		x									x
VIT_205s0062g01180.1;VIT_205s0062g01180.2;VIT_205s0062g01180.3;VIT_202s0012g00150.1;VIT_202s0012g00150.2;VIT_216s0115g00435.1	4	3	67.96	0.0108028	0.00991023	2.69462	0.87998	elicitado memb	control tono	56442.3	flavonoid 3 -hydroxylase	11578.2	11372.2	15334.6	6590.39	3881.23	9522.72	13358.3	20313	20205.8	8576.37	8498.92	11341	x	x		x						x
VIT_204s0023g01650.1;VIT_204s0023g02210.1;VIT_204s0023g02210.2	7	7	94.8	0.0110609	0.0101158	2.04455	0.877185	contol memb	control tono	119767	probable importin-7 homolog	20259.6	24769.9	38173.5	15635.6	12960.3	12099.1	17928.1	23392.2	22347.5	17045.4	13970.8	16163.6	x	x		x						x
VIT_200s0199g00170.1;VIT_217s0000g03490.1;VIT_200s0199g00130.1	18	17	302.87	0.0111458	0.0101779	2.35799	0.876271	contol memb	elicitado tono	74342.3	succinate dehydrogenase	176663	158437	163566	104202	107428	53748.2	108686	130376	173630	59732.4	91400.2	60346.3	x	x		x						x
VIT_218s0001g10360.1	7	7	76.52	0.011205	0.0102162	2.26339	0.875636	elicitado memb	elicitado tono	50198.6	cysteine desulfurase	10428.9	9025.73	9913.37	8862.83	7185.18	5316.21	9170.08	10588.3	11869.2	6678.65	2925.86	4369.09	x	x		x						x
VIT_206s0004g02820.1;VIT_206s0004g02820.2;VIT_215s0024g00930.1;VIT_215s0024g00930.2;VIT_215s0024g00930.3	4	4	46.35	0.0112453	0.0102373	2.3656	0.875204	contol memb	elicitado memb	35480	uncharacterized protein	4110.63	6633.46	6645.91	3524.4	3827.36	6273.87	2287.95	2018.8	3044.46	3152.34	3538.4	3245.96	x	x		x	x						x
VIT_213s0064g00850.1;VIT_213s0064g00850.2;VIT_218s0001g04760.1	5	5	62.71	0.0112945	0.0102664	2.94048	0.874678	elicitado tono	contol memb	68801.9	sand family protein	10375.9	16389	9610.89	8083.07	17864.7	22185.3	14098.9	13730.3	16262.8	39288.9	30291.7	37381.8	x	x		x							x
VIT_206s0004g05730.1;VIT_208s0007g01430.1	5	1	67.13	0.0113452	0.0102968	1.92244	0.874136	control tono	contol memb	12612.5	60s ribosomal protein l30	5710.77	8836.98	6530.76	11764.3	11849.8	16907.9	8210.3	8411.92	7328.58	12866.7	11300.3	8495.12	x	x		x						x
VIT_210s0003g05480.1;VIT_210s0003g05480.2;VIT_210s0003g05480.3;VIT_207s0005g03430.1	2	2	24.61	0.011372	0.0103054	1.50829	0.87385	control tono	elicitado tono	18128.5	universal stress protein family protein	13115.7	12383.4	10769.3	13975.7	9798.05	12924	7452.77	9300.01	8264.9	6767.73	8178.87	9384.09	x	x		x	x						x
VIT_200s0551g00020.1;VIT_215s0021g02480.1;VIT_215s0021g02480.2;VIT_216s0013g02020.1;VIT_216s0013g02020.2;VIT_215s0021g02480.3;VIT_216s0013g02020.3	11	11	139.88	0.0114341	0.010325	2.05777	0.873189	contol memb	elicitado memb	56403.8	sec14 cytosolic factor-like	31319.7	50302.5	28976.8	27443.8	37073.5	28039.1	19995.5	15520.8	18230.6	26740.5	20726.9	19144.2	x	x		x							x
VIT_206s0061g00270.1;VIT_201s0011g01680.1;VIT_201s0011g01680.2;VIT_201s0011g01680.3;VIT_201s0011g01680.4;VIT_201s0011g01680.5;VIT_201s0011g01680.6	2	2	36.62	0.0114456	0.010325	2.53631	0.873067	elicitado tono	contol memb	22282.5	protein	4788.85	7557.51	6190.65	15727.1	14656.7	15391.2	5427.34	8690.91	6485.84	26026.2	10970.2	10019.1	x	x		x									x		x
VIT_200s0225g00020.1;VIT_203s0063g01880.1;VIT_203s0063g01880.2;VIT_203s0063g01880.3;VIT_205s0020g01320.1;VIT_205s0020g01320.2;VIT_205s0020g01320.3;VIT_214s0108g01340.1	13	13	212.99	0.0115374	0.010392	2.81811	0.872092	control tono	elicitado tono	62096.8	rubisco subunit binding-protein alpha subunit	61466.7	58238.2	102189	98234.5	99451.3	46322.8	52264.8	41537	51187	35051.3	28134.7	23400	x	x		x							x
VIT_218s0001g10700.1;VIT_218s0001g10700.2;VIT_218s0001g10700.3;VIT_218s0001g10700.4;VIT_218s0001g10700.5	7	4	122.33	0.0115716	0.0104071	2.60368	0.87173	elicitado tono	elicitado memb	16416.1	60s ribosomal protein l27a	31900.4	65976.6	35122.7	76819	92329.6	99811.8	43486.5	39091.4	34143	153652	84784.4	65467.7	x	x		x									x
VIT_204s0044g01140.1	3	2	33.22	0.0116114	0.0104271	3.537	0.871309	contol memb	elicitado tono	47022.4	probable protein phosphatase 2c 12-like	16778.9	30949.5	10802.3	8808.95	16070.2	7977.06	7612.62	6025.1	7036.42	5282.15	5237.87	6028.1	x	x		x							x
VIT_208s0007g07180.1;VIT_208s0007g07180.2;VIT_208s0007g07180.3;VIT_208s0007g07180.4	1	1	16.78	0.0116611	0.010456	3.31595	0.870784	elicitado memb	elicitado tono	22312.1	rna-binding protein 8a	3849.4	8530.31	3222.66	2245.52	2436.5	3112.63	7311.68	4177.59	5864.9	1140.33	2484.14	1609.08	x	x		x									x
VIT_217s0000g09850.1;VIT_217s0000g09850.2;VIT_217s0000g09850.3;VIT_217s0000g09850.4;VIT_200s0316g00035.1;VIT_200s0467g00030.1;VIT_200s0568g00030.1;VIT_200s0705g00010.1;VIT_200s0790g00020.1;VIT_200s0875g00010.1;VIT_200s0875g00010.2;VIT_200s0875g00010.3;VIT_201s0010g03055.1;VIT_201s0011g03660.1;VIT_202s0025g04210.1;VIT_202s0087g00360.1;VIT_202s0087g00360.2;VIT_202s0087g00360.3;VIT_203s0038g03240.1;…	11	11	166.97	0.011716	0.0104894	1.99905	0.870206	control tono	elicitado memb	107497	eukaryotic translation initiation factor 3 subunit c	49108.1	81875.4	66216.8	63107.4	74240.2	95191.7	36621.5	46638.2	33064.9	68700.8	59296.9	74934.6	x	x		x						x
VIT_216s0098g00370.1	3	1	24.82	0.0117811	0.0105091	2.22826	0.869521	control tono	contol memb	72333.1	ufm1-specific protease	33934.3	36684.6	37254	51921.2	84054.8	104392	34913.6	26786.6	46660	70273.9	50760.3	51689.8	x	x		x						x
VIT_201s0026g02720.1;VIT_201s0026g02720.2;VIT_201s0026g02720.3;VIT_201s0026g02720.4;VIT_201s0026g02720.5;VIT_201s0026g02720.6	3	3	38.37	0.0117845	0.0105091	2.99273	0.869485	control tono	elicitado tono	33463.5	nuclear migration protein nudc	4648.09	10848.6	3788.65	8122.66	7969.48	9819.35	3765.84	3980.68	3966.25	2124.39	3369.25	3164.5	x	x		x					x		x
VIT_215s0021g01330.2;VIT_215s0021g01330.1	3	3	34.36	0.0118113	0.0105115	1.92487	0.869203	elicitado memb	control tono	162119	p30 dbc	5647.92	8425.14	6121.94	4294.53	5069.11	9965.48	12455.9	12280	12470.1	13005.4	11229.8	12173.6	x	x		x	x						x
VIT_216s0100g01070.1;VIT_216s0100g01130.1;VIT_216s0100g01160.1;VIT_216s0100g01170.3;VIT_216s0100g01170.1;VIT_216s0100g01170.4	8	7	130.92	0.0118731	0.0105507	2.25332	0.868555	control tono	elicitado memb	16309.4	nucleoside diphosphate kinase	54550.2	59282.6	51482.9	82414.2	104826	99824.8	35062.5	47374	44960.3	30177.9	53680.1	67069.3	x	x		x							x				x
VIT_212s0134g00060.1;VIT_212s0134g00130.1	25	1	629.17	0.0119099	0.0105677	4.88572	0.86817	elicitado tono	contol memb	43234.8	stilbene synthase	75976	91341.1	38869.1	73976	71253.8	63199.9	46415.6	88808.4	206702	472438	214763	320167	x	x		x				x	x		x					x
VIT_212s0028g03380.1;VIT_212s0028g03380.2;VIT_212s0028g03380.3;VIT_203s0038g00080.1;VIT_200s1209g00010.1;VIT_216s0039g00600.1;VIT_217s0000g04970.1;VIT_217s0000g04970.2	13	3	249.92	0.0119412	0.0105797	3.15675	0.867843	elicitado tono	elicitado memb	28343.1	60s ribosomal protein l2	24266	46510.2	25949.7	37715.8	50799.4	75188.8	27867.8	24407	21952.5	112076	71672.9	50568.4	x	x		x									x
VIT_204s0069g00830.1	18	6	265.91	0.0120321	0.0106286	3.39147	0.866894	contol memb	control tono	41212.7	carrier protein mitochondrial-like	18887.6	37128.3	33347.9	6723.48	5635.64	13990.5	14712.6	31660.8	41102.6	7233.21	9660.14	13130.2	x	x		x										x
VIT_213s0067g00550.1	4	1	42.77	0.0121806	0.0107139	1.90581	0.865352	contol memb	elicitado tono	75174.2	probable rhamnose biosynthetic enzyme 1-like	6379.47	7757.64	5625.95	6604.42	6590.64	5141.67	6667.22	4111.93	4317.51	4096.11	3107.9	3165.88	x	x		x					x		x
VIT_213s0064g01350.1;VIT_213s0064g01350.2;VIT_213s0064g01350.3;VIT_213s0064g01350.4	8	8	159.22	0.0121907	0.0107139	2.45069	0.865247	contol memb	elicitado tono	34979.2	clathrin light chain protein	105102	224485	102160	51334.5	76923.9	63681.9	173756	104928	129944	52066	75521.3	48586.1	x	x		x									x
VIT_205s0077g01840.1	2	2	29.2	0.0122581	0.0107485	2.00092	0.864549	control tono	elicitado memb	158647	tetratricopeptide repeat -containing protein	15204.4	24869.4	15731.6	24528.1	24939.3	39558.2	13956	15898	14638.3	24447.8	25313.7	24216.7	x	x		x						x
VIT_214s0066g00550.1;VIT_214s0066g00550.2;VIT_214s0066g00550.3;VIT_214s0066g00550.4;VIT_214s0066g00550.5;VIT_214s0066g00550.6	7	4	113.04	0.0122871	0.0107581	2.93962	0.86425	control tono	elicitado memb	24221.3	60s ribosomal protein	14282.3	25000.4	15918.7	58843.4	53355.1	27600.1	19219.3	14671.8	13665.5	69630.4	35744.1	28473.6	x	x		x									x
VIT_217s0000g02140.1;VIT_217s0000g02140.2;VIT_217s0000g02140.3	2	2	15.51	0.0123586	0.0108047	3.08753	0.863513	elicitado memb	control tono	49630.5	abc transporter b family member	30272.8	40167.3	55240.6	9791.3	15052.3	27672	41643.1	57365.1	63135.3	32787.4	36286.9	51938.4	x	x		x						x
VIT_219s0014g05020.1;VIT_200s0865g00030.1;VIT_200s0868g00020.1;VIT_207s0104g00960.1;VIT_207s0104g00970.1;VIT_214s0030g00450.1;VIT_200s0179g00340.1;VIT_204s0008g04700.1;VIT_206s0004g04270.1;VIT_207s0104g01000.1;VIT_214s0060g02360.1	4	2	42.09	0.0125687	0.0109724	1.77455	0.861356	elicitado tono	contol memb	134896	ketose-bisphosphate aldolase class-ii-like protein	21611.3	12065.9	16663.2	19873.7	19668	19659.1	20587.7	21098	21131.2	32847.3	25178.8	31305.7	x	x		x					x		x
VIT_211s0016g03630.1;VIT_200s0174g00230.1;VIT_207s0005g05730.1;VIT_209s0002g03290.1;VIT_212s0035g01490.1	3	1	44.52	0.0127564	0.0111037	2.59111	0.859443	elicitado memb	control tono	13979.8	histone h2a	7809.7	9642.66	10974.7	5483.51	9439.51	9708.78	20066	23764.6	19992.9	14804	13883.8	6972.33	x	x		x	x						x
VIT_218s0122g00890.1	5	5	116.4	0.0127774	0.0111056	2.58289	0.859231	contol memb	elicitado memb	17319.5	type ii peroxiredoxin	61625.9	69230.3	46188.5	70603.5	74030.6	31836.5	26479.4	15450.9	26614.9	19488.8	34279.1	18274.1	x	x		x	x						x
VIT_211s0052g00030.1	13	13	204.86	0.012819	0.0111247	1.72299	0.858808	contol memb	control tono	69092.1	dolichyl-diphosphooligosaccharide--protein glycosyltransferase subunit 1-like	40249.7	61361.1	58133.5	31295.3	28005.7	33412.1	44391.3	54398	51991.2	35900.4	44609.4	49689	x	x		x						x
VIT_212s0059g00890.1	9	8	144.98	0.0128366	0.0111247	2.13012	0.85863	elicitado memb	control tono	49542.6	nucleic acid binding protein	34596.4	57398.9	32342.1	28240.1	25136.3	31807.2	57138.9	56292	68020.5	51622.7	44877.9	34299.1	x	x		x							x
VIT_212s0034g02230.1	2	2	34.11	0.0129305	0.0111897	3.39668	0.857681	control tono	elicitado memb	28283.9	uncharacterized protein yghx-like	22395.1	41825.8	26905.3	47559	59081.7	25902.5	13139.4	10737.9	15144.1	20227.2	32098.6	16797	x	x		x	x						x
VIT_219s0014g00550.1;VIT_219s0014g00550.2;VIT_219s0014g00550.3;VIT_216s0039g02010.1;VIT_216s0039g02010.2;VIT_216s0039g02010.3	5	5	74.83	0.0130038	0.0112369	3.45544	0.856941	elicitado memb	control tono	135085	udp-glucose:glycoprotein glucosyltransferase	6857.13	7194.34	9948.52	2834.26	2650.09	5490.2	7523.99	15906.2	14491.7	6432.49	6121.76	10797.6	x	x		x						x
VIT_210s0003g01520.1;VIT_210s0003g01520.2;VIT_212s0028g01800.1;VIT_212s0028g01800.2;VIT_203s0017g00140.1	2	2	34.71	0.0130939	0.0112819	4.99346	0.856035	elicitado memb	elicitado tono	44350.4	vhs domain-containing protein	9928.2	6818.41	17633.7	12997.4	19141	6251.87	8853.79	23283.7	12226.5	2039.13	3863.03	2982.26	x	x		x				x			x					x
VIT_217s0000g08070.1	8	8	145.42	0.0131594	0.0113121	2.76341	0.855378	control tono	elicitado memb	21046	60s ribosomal protein l11	45302.9	85207.3	45533.6	87048	98587.2	171214	45737	38158.1	45238.7	111393	77503.3	71747.9	x	x		x									x
VIT_200s0769g00010.1;VIT_200s0769g00010.2;VIT_200s0769g00010.3;VIT_200s0958g00020.1	5	3	64.3	0.0131669	0.0113121	1.55552	0.855303	contol memb	elicitado tono	46701.7	aldehyde dehydrogenase family 2 member mitochondrial-like	13819.9	13091.1	13299.5	15281.7	13577.6	10414.1	10716.2	8704.4	12394.7	9008.15	8665.47	8176.66	x	x		x							x
VIT_206s0004g00360.1;VIT_213s0067g03350.1	8	8	89.74	0.0132922	0.0113869	1.73466	0.854051	control tono	elicitado memb	64324.8	peptidylprolyl isomerase	28113.2	37530.3	24274.6	31223.3	38179.9	30284.5	21670.4	15798.4	19999.3	26279.3	24643.5	21203.5	x	x		x							x
VIT_212s0028g03130.1;VIT_212s0028g03130.2;VIT_204s0023g01750.3;VIT_204s0023g01750.4	30	8	519	0.0138172	0.0117354	2.54048	0.848861	control tono	elicitado memb	44620.1	60s ribosomal protein l4-1	57218.8	117306	84355.9	121482	172068	249437	71257.3	74805.3	67671.4	166033	169089	107615	x	x		x									x
VIT_200s0323g00030.1;VIT_200s0323g00030.2	10	9	124.57	0.0138961	0.0117855	1.78621	0.84809	elicitado tono	control tono	98299.9	26s proteasome non-atpase regulatory subunit 2 1a-like	26225.2	29943	31564.3	27418.6	21479.5	37424	23118.9	33034.8	31818.1	57951.1	43289.8	52948.6	x	x		x							x
VIT_206s0004g01910.1;VIT_206s0004g01910.2	2	2	44.25	0.0139822	0.0118417	1.79313	0.84725	elicitado memb	elicitado tono	44430.8	fam10 family protein at4g22670-like	22031.4	33525.4	26887	28408	29419.8	30717.2	40698.6	33772.4	33672.8	22119.9	23000.4	15189.7	x	x		x							x
VIT_210s0003g03130.1	18	5	290.26	0.0141277	0.0119438	5.26358	0.845836	elicitado memb	control tono	43008.5	adenine nucleotide translocator	42043.1	53522	98541.8	11108	11014.9	26562.6	31465.9	110445	114349	12449.5	19620.8	28534.8	x	x	x	x										x		x
VIT_210s0003g03150.1	12	1	152.28	0.014164	0.0119438	1.71652	0.845484	control tono	contol memb	21371.6	protein	8426.74	12785.6	10768.8	16781.6	18250.9	19863.8	10905.9	14881.4	11639.6	19668.5	16007.6	13519.4	x	x		x						x					x
VIT_214s0060g01290.1;VIT_214s0060g01290.2;VIT_207s0005g01390.1	12	1	160.35	0.014164	0.0119438	1.71652	0.845484	control tono	contol memb	21385.7	60s ribosomal protein l18a	14868.1	22558.8	19000.5	29609.4	32201.8	35047.6	19242.4	26256.8	20536.9	34703.1	28243.7	23853.5	x	x		x						x					x
VIT_203s0097g00600.1	15	14	203.96	0.0141884	0.0119438	3.37855	0.845248	contol memb	elicitado tono	49589.7	calreticulin	67006.7	120007	49663.5	62463	41414.5	22158.5	76777.6	84137.7	60387.2	27211.1	25851	16990.7	x	x		x									x
VIT_205s0124g00030.1	4	2	57.2	0.014203	0.0119438	2.3313	0.845106	elicitado memb	elicitado tono	50654	octicosapeptide phox bem1p domain-containing protein	14553.3	25271.8	12270.6	10791.9	14285.8	7839.68	21501.1	15979.2	17825	8241.38	8837.91	6643.58	x	x		x						x
VIT_215s0048g02350.1;VIT_215s0048g02350.3;VIT_215s0048g02350.2;VIT_215s0048g02350.4;VIT_201s0011g00060.1;VIT_201s0011g01050.1;VIT_201s0011g01050.2	3	3	41.96	0.0143092	0.0119991	2.92167	0.844082	contol memb	elicitado tono	102237	clathrin interactor epsin 2	24647.8	42636.6	17552.5	11686.1	14687.6	11736.3	37300.2	16360.1	21578.7	11566.5	9602.46	7868.13	x	x		x									x
VIT_213s0073g00120.1	11	3	174.01	0.0143521	0.0120182	2.23789	0.843668	elicitado memb	control tono	31950.2	prohibitin 1-like protein	13794	15639.4	20186.4	5365.95	7355.2	12193.6	16908.5	15087.8	23760	9228.47	11015	6705.71	x	x		x									x
VIT_218s0001g14680.1;VIT_218s0001g14680.3;VIT_218s0001g14680.2	4	3	74.6	0.0144011	0.0120309	2.48277	0.843198	contol memb	elicitado tono	16187.6	40s ribosomal protein s17	26069.1	44282	18967.9	25023.9	16256.6	19881.2	24475.9	22511.9	25211.9	13666.2	11439.9	10869.4	x	x		x						x
VIT_212s0142g00250.1	3	1	27.94	0.0145147	0.0120864	2.64223	0.842108	elicitado tono	contol memb	90047	vacuolar sorting	5488.4	6202.5	8354.46	4715.86	6237.24	10759.3	4984.1	6983.82	11520.7	17734.8	17919.8	17309.9	x	x		x					x		x
VIT_211s0103g00220.1	3	3	38.04	0.0146333	0.0121342	2.40096	0.840976	elicitado tono	contol memb	31663	potassium transporter 7-like	6560.42	8622.65	8732.48	10232.1	9490.38	22146.3	6782.96	10109.6	9594.56	19021.9	20199.6	18198.8	x	x		x						x
VIT_218s0001g12180.1	1	1	19.72	0.0149295	0.0123626	3.80771	0.838167	control tono	contol memb	12255.1	60s acidic ribosomal protein p3-2	2146.21	1471.55	1652.06	5255.94	8056.82	6753.19	947.457	3133	1600.98	4968.75	6965.51	2090.29	x	x		x										x	x
VIT_201s0010g03370.1;VIT_201s0010g03370.2;VIT_214s0066g00920.5	1	1	16.36	0.0150061	0.0124088	2.28704	0.837445	contol memb	control tono	24748.2	cytochrome p450	16472	31902.7	17505.7	7850.87	8257.19	12698	16626.1	24690.6	19901.1	13497.5	11265	15197.7	x	x		x						x
VIT_205s0020g04190.1;VIT_205s0020g04190.2;VIT_211s0016g04620.1;VIT_217s0053g00680.1;VIT_219s0014g01840.1	3	3	53.77	0.0150386	0.0124184	2.7463	0.837139	elicitado tono	elicitado memb	20909.6	60s ribosomal protein l17-2-like	28930.8	50917.1	43485	51976.8	104602	120482	45430.2	31473.5	35038.7	132319	111916	63192.6	x	x		x									x
VIT_208s0007g01640.1	3	2	33.15	0.0151578	0.0124995	3.57179	0.83602	elicitado tono	contol memb	113015	protein argonaute 10-like	1315.13	2446.69	1894.23	1918.72	2816.19	4456.29	1199.91	2803.52	2484.76	4389.38	7387.53	8425.28	x	x		x									x
VIT_207s0130g00170.1;VIT_207s0130g00170.2;VIT_207s0130g00170.3	10	10	147.99	0.0151989	0.012516	2.03977	0.835636	elicitado tono	contol memb	81930	fructokinase-like protein 1	34287.9	45878.2	31848	50992.4	61797.4	99092.1	45405.9	34746.7	47077.5	86679.7	82690.9	59111.8	x	x		x						x
VIT_206s0004g05150.1	4	4	44.19	0.0152613	0.0125313	2.05691	0.835052	elicitado memb	control tono	67890.4	transmembrane clptm1 family protein	9723.88	18873.6	13352.7	6849.02	5637.75	8055.28	10657.4	17257.3	14338.3	8375.36	9705.29	10032.9	x	x		x						x
VIT_205s0077g02070.1	6	6	105.69	0.0152816	0.0125313	1.78035	0.834863	elicitado memb	control tono	88774.7	protein toc75	25468.1	40376.5	30587.8	18847.1	17759.9	25665.3	35784.6	37745.4	37336.8	27605.5	35231.9	27152.3	x	x		x						x
VIT_215s0048g00510.1;VIT_206s0009g02560.1;VIT_206s0009g02630.1;VIT_206s0009g02570.1;VIT_206s0009g02590.1;VIT_207s0005g02750.1;VIT_211s0016g00310.1	4	1	91.07	0.0153221	0.0125313	2.06843	0.834485	elicitado tono	elicitado memb	16664.4	60s ribosomal protein l18-2-like	24747	38119.3	28227.1	29972.3	32487.5	39411.1	20353.8	17941.9	23788	54112.5	42845.9	31457.4	x	x		x						x
VIT_219s0014g05090.1	5	3	52.16	0.0153226	0.0125313	2.29198	0.834481	elicitado tono	contol memb	61177.9	pectinesterase 2-like	4431.4	8693.5	5679.61	7514.85	6223.81	10116.1	6871.18	7271.04	9234.82	17904.4	12267.7	12927.4	x	x		x						x
VIT_218s0041g02020.1;VIT_218s0041g02010.1;VIT_218s0041g02040.1;VIT_218s0041g02060.1;VIT_218s0041g02070.1;VIT_218s0041g02080.1;VIT_218s0041g02260.1	4	2	47.66	0.0154054	0.0125817	2.98097	0.83371	elicitado tono	elicitado memb	14296.2	thioredoxin-like protein	4818.41	9183.06	5860.37	6144.86	10363.7	12996.2	3083.32	3594.99	5930.66	9573.57	15537.1	12476.4	x	x		x									x
VIT_204s0023g01750.1;VIT_204s0023g01750.2	2	2	22.15	0.0155586	0.0126894	2.40053	0.832291	elicitado tono	contol memb	42445.2	12-oxophytodienoate reductase	2694.25	3706.96	3189.67	7185.15	5143.48	5906.47	11550.5	5050.61	5103.69	7388.25	7389	8245.91	x	x		x							x				x
VIT_206s0004g02400.1;VIT_206s0004g02400.2;VIT_206s0004g02400.3	4	3	44.5	0.0157581	0.0128345	2.59834	0.830453	elicitado tono	elicitado memb	113155	vam6 vps39-like protein	8646.74	18189.9	6293.7	11964.7	14721.6	18840.1	6044.27	6900.73	5686.22	15878.8	15743.7	16787.7	x	x		x						x
VIT_215s0048g01870.1;VIT_215s0048g01870.10;VIT_215s0048g01870.2;VIT_215s0048g01870.3;VIT_215s0048g01870.4;VIT_215s0048g01870.5;VIT_215s0048g01870.6;VIT_215s0048g01870.7;VIT_215s0048g01870.8;VIT_215s0048g01870.9	2	2	27.46	0.0158767	0.0129135	5.11462	0.829366	elicitado memb	control tono	41025.6	protein	2433.64	3069.73	6365.65	1752.53	1780.06	4141.93	6259.52	17348.9	15643.8	4952.53	13141.3	11523.6	x	x	x	x							x					x
VIT_207s0005g03640.1;VIT_207s0005g03640.3;VIT_207s0005g03640.2;VIT_218s0117g00180.1	3	2	35.61	0.0162095	0.0131483	1.74335	0.826338	elicitado memb	elicitado tono	26305.6	arginine serine-rich splicing factor rsp41	12956.1	16264.9	13263.4	9910.47	8349.81	13931.5	18535.8	16216.3	18490.5	11022.9	11632.7	7884.78	x	x		x						x
VIT_209s0002g02640.1;VIT_211s0016g02690.1	23	22	347.11	0.016321	0.0132031	2.49045	0.825331	elicitado memb	control tono	83330.4	ribophorin ii family protein	46426.1	76551.2	76286.4	24587.3	25434.4	49329.5	62794	93037.2	91598.5	35581.2	55306.5	40016.9	x	x		x						x
VIT_204s0008g01860.1	1	1	16.08	0.0164474	0.0132801	3.79312	0.824194	control tono	elicitado memb	6931	40s ribosomal protein s30	19403.2	66993.4	17043.4	86006.2	74334.6	89871.9	29651.2	17366.3	18947.3	96898.4	48578.8	56026.2	x	x		x									x
VIT_205s0051g00340.1;VIT_207s0005g00830.1;VIT_211s0037g00410.1;VIT_213s0019g04120.1;VIT_213s0019g04120.2;VIT_218s0089g00305.1	2	2	20.52	0.016495	0.0132893	2.16306	0.823766	elicitado memb	control tono	59284.2	cytochrome p450	4969.42	9510.77	8149.01	3753.94	4556.88	5623.77	8076.4	10570.5	11494.5	6908.71	7593.48	7739	x	x		x					x		x
VIT_212s0028g00830.1;VIT_212s0028g00830.2;VIT_212s0028g00830.3	32	28	612.12	0.0165728	0.0133339	1.92431	0.823069	contol memb	elicitado tono	61711.1	chaperonin cpn60- mitochondrial-like isoform 1	109849	158797	127705	145002	133800	85824	108791	112565	124433	87025.1	60867.7	58077.4	x	x		x							x
VIT_209s0002g00980.1;VIT_209s0002g00980.2;VIT_209s0002g00980.3;VIT_209s0002g00980.4	11	11	183.08	0.016638	0.0133683	2.22969	0.822487	control tono	elicitado memb	56489.2	ph domain containing protein	20334.3	28739.8	16024.5	36151.5	52703.5	43153.4	24248.7	15974.4	18981.8	46659.5	33042.9	23982.1	x	x		x						x
VIT_204s0008g06220.1;VIT_211s0118g00680.1;VIT_205s0062g00010.1;VIT_205s0062g00010.10;VIT_205s0062g00010.11;VIT_205s0062g00010.12;VIT_205s0062g00010.2;VIT_205s0062g00010.3;VIT_205s0062g00010.4;VIT_205s0062g00010.5;VIT_205s0062g00010.6;VIT_205s0062g00010.7;VIT_205s0062g00010.8;VIT_205s0062g00010.9;VIT_207s0005g04180.1;VIT_208s0007g08190.1;VIT_218s0001g01360.1;VIT_218s0001g01360.2;VIT_218s0001g01360…	8	8	115.98	0.0168287	0.0134489	2.0119	0.82079	control tono	elicitado memb	27438.7	proteasome subunit alpha	14275.9	22210.1	10071.2	26564.4	22782.9	23006.3	13033.1	10090.8	12839	20169.9	19983.4	19406.1	x	x		x					x	x
VIT_210s0003g04180.1	9	8	113.27	0.0168756	0.0134684	2.42494	0.820374	elicitado tono	elicitado memb	18081	40s ribosomal protein s11	27603.8	52229.1	30067.6	40997.8	71004.3	94734.4	38348.4	27792.7	32145.9	88646.2	87956.2	61737.4	x	x		x									x
VIT_203s0063g02450.1	1	1	15.1	0.0171364	0.0136581	5.7376	0.818074	contol memb	elicitado memb	81917.7	uncharacterized membrane	9819.65	30429.2	10748.1	5151.23	4531.44	4666.26	3441.33	2081.58	3365.3	6683.7	2300.18	1278.35	x	x	x	x	x	x	x				x					x
VIT_203s0038g00290.1;VIT_203s0038g00290.2;VIT_203s0038g00290.3	12	12	152.19	0.0171786	0.0136654	2.39738	0.817703	contol memb	control tono	99363.9	coatomer subunit gamma	47883.3	85504.6	80798.1	23446.1	22974.9	42920.7	52661.8	69885.6	46793.3	38159.5	42925.7	46505.5	x	x		x						x
VIT_214s0066g00960.1	10	10	177.69	0.0171914	0.0136654	3.45716	0.817591	elicitado tono	contol memb	93650.7	vacuolar proton	18156.2	35303.7	23932.2	26209.5	40535.3	86259	22867	36333.1	35950.9	71602.4	87513	108442	x	x		x									x
VIT_214s0128g00480.1;VIT_214s0128g00480.2;VIT_214s0128g00480.3;VIT_214s0128g00480.4	3	3	44.01	0.0172519	0.0136952	2.40201	0.817061	control tono	elicitado memb	12035.4	glutaredoxin	16325.1	30327.8	14431.1	36693.8	33304.5	22827.6	12512.3	12680.8	13452.1	12598.6	18754.1	15672.6	x	x		x							x
VIT_207s0151g00090.1	3	3	42.74	0.0175163	0.0138495	2.51884	0.814756	control tono	elicitado tono	24568	translation initiation factor eif3 subunit	2616.68	4959.39	2838.91	4964.05	5281.79	4347.9	2411.12	5039.53	3770.02	1649.45	1968.14	2176.24	x	x		x					x		x
VIT_213s0064g00970.2;VIT_213s0064g00970.3;VIT_213s0064g00970.1	11	4	182.82	0.0175393	0.0138495	2.36542	0.814557	elicitado tono	elicitado memb	40508.4	quinone-oxidoreductase-like protein	24008.8	46890.5	27328.1	33799.7	56042.5	55036.1	25118.9	24272.7	32092.5	57412.6	82712.3	52618.8	x	x		x						x
VIT_208s0040g00410.2;VIT_208s0040g00410.3;VIT_208s0040g00410.1	9	9	143.4	0.0176923	0.0139518	3.73296	0.813233	elicitado memb	control tono	27698.7	oligomycin sensitivity conferring protein	42524.8	22904.5	92644	12188.8	18532	21071.7	46653.4	71324.4	75361	19793.4	31029.4	21268.5	x	x		x									x
VIT_203s0038g03870.1	8	8	97.34	0.0177949	0.0140142	1.89784	0.812348	control tono	elicitado memb	27475.9	proteasome subunit alpha type 3	22364.6	26946.5	14039	36712.1	37128.3	28508.6	20044.7	16452.8	17431.7	24967.6	23304	22913.5	x	x		x					x	x
VIT_219s0090g01570.1;VIT_200s0120g00270.1;VIT_206s0004g02300.1;VIT_206s0004g07830.1;VIT_206s0004g07870.1;VIT_211s0016g00200.1	9	6	112.32	0.0178673	0.0140422	2.23313	0.811726	contol memb	elicitado tono	119729	calcium-binding ef-hand-containing protein	25059.1	45947.4	22794.1	12746.8	17939.2	13749.5	32874.4	19920	23684.6	14973.6	16131.9	10898.7	x	x		x						x
VIT_206s0004g02380.1	10	3	181.32	0.0179093	0.0140441	2.74769	0.811366	control tono	elicitado memb	24862	ribosomal protein s8e family protein	18001.1	36415.8	16352.9	41925.1	51620	53893.7	21484.1	16522.1	15653.1	49469.5	28796.1	23372.7	x	x		x									x
VIT_218s0001g12690.1	3	3	42.47	0.0179273	0.0140441	2.83382	0.811212	contol memb	elicitado memb	35547.2	cinnamyl alcohol dehydrogenase	17232.5	15081	10079	15209.6	13067.8	7891.29	5608.67	2702.72	6648.05	7200.14	9585.4	8741.8	x	x		x							x
VIT_201s0011g00830.1	6	3	69.35	0.0179875	0.0140587	1.99074	0.810697	control tono	elicitado memb	33976.4	isoflavone reductase homolog	24060.1	24273.1	18516.8	37088.4	18620.8	21059.8	12533	11233.8	14796.3	13591	13586.3	16823.9	x	x		x	x						x
VIT_214s0068g00800.1;VIT_214s0068g00800.2;VIT_214s0068g00800.3	1	1	19.08	0.0180133	0.0140587	2.36961	0.810476	control tono	elicitado tono	20472	nodulin-related protein 1	18820.9	40129.1	25288.1	41419.7	46253.5	38768	23175.2	35445	24979.4	13770	19459.8	20129.9	x	x		x					x		x
VIT_201s0127g00840.1;VIT_201s0127g00840.2;VIT_201s0127g00840.3;VIT_201s0127g00840.4	3	3	42.77	0.0181441	0.0141396	4.40034	0.80936	elicitado tono	contol memb	29464.7	syntaxin related protein am3p	2131.76	1380.67	4010.15	4666.8	7907.59	11871.2	729.727	4326.29	2922.79	10494	11979.2	10628.8	x	x		x										x		x
VIT_218s0001g12370.1;VIT_218s0001g12370.2;VIT_218s0001g12370.3;VIT_218s0001g12370.4	4	1	35.79	0.0186007	0.0144764	1.76327	0.805501	control tono	elicitado tono	15310.5	protein	3482.31	3102.2	3758.99	4142.78	4841.38	2602.37	2651.5	2547.31	2460.59	1980.28	2163.29	2427.47	x	x		x	x						x
VIT_218s0164g00040.1;VIT_218s0164g00040.2	5	5	67.13	0.0186768	0.0145167	1.6135	0.804863	control tono	elicitado memb	61388.1	cytosolic phosphoglucose isomerase	12233.2	13148.4	8720.62	20355.5	15065.7	15181.5	11608	10477.9	9276.08	13410	14553.8	15968.3	x	x		x						x
VIT_208s0040g00600.1	3	3	36.93	0.0187904	0.0145859	3.26591	0.803913	elicitado tono	elicitado memb	60312.4	regulator of vps4 activity in the mvb pathway protein	14746	26346.3	18860.2	13116.1	29337.4	27266.4	13821.4	12934.6	16191.9	29543.8	65916.7	44803.5	x	x		x							x
VIT_217s0000g06610.1	6	1	122.83	0.0188888	0.0146432	2.2838	0.803094	control tono	elicitado memb	22019.8	nascent polypeptide associated complex alpha chain	13152.2	29176.3	14311.5	24321.1	29865.5	23766.1	10855.3	9837.09	13440.6	14817.5	15225.1	11798.3	x	x		x					x		x
VIT_201s0011g04800.1;VIT_201s0011g04800.2	2	1	17.05	0.0190258	0.0147226	2.3344	0.801956	elicitado tono	contol memb	56722.8	zinc finger (c3hc4-type ring finger) family protein	1492.55	2807.99	1706.56	2346.38	5423.85	5263.76	1837.23	2512.33	2105.5	4799.85	3813.82	5409.32	x	x		x									x
VIT_208s0040g01760.1;VIT_208s0040g01760.2	1	1	15.34	0.0190406	0.0147226	4.35386	0.801833	contol memb	elicitado tono	30886.2	quinolinate phoshoribosyltransferase	14499.5	8333.87	11652.8	5347.25	4907.76	1737.65	5604.97	2627.23	3786.2	1406.61	3172.19	3342.01	x	x		x	x						x					x
VIT_205s0029g00020.1	2	2	29.06	0.0193722	0.0149305	2.60411	0.799101	contol memb	elicitado tono	31567.5	rna-binding protein	31771.5	18996.8	33843.7	20023.8	26993.4	16946.7	22114.4	19439.5	15711.2	15493.4	9989.4	7008.91	x	x		x							x
VIT_206s0004g03190.1;VIT_206s0004g03190.2;VIT_204s0008g05880.1;VIT_214s0066g01910.1	10	3	115.41	0.0193848	0.0149305	2.06954	0.798998	elicitado tono	elicitado memb	23753	60s ribosomal protein l13a	10110.9	16190.1	16089.8	20416.4	19995.7	39237.1	11489	13295.5	15759.7	32403.5	30197.7	21306.6	x	x		x						x
VIT_208s0058g00540.1;VIT_213s0067g02030.1	2	2	35.3	0.0194661	0.0149436	2.0731	0.798332	control tono	elicitado memb	27684	proteasome subunit beta type	20436.9	10565.5	13168	18900	23239.8	14147.7	9699.81	7780.63	9670.96	14999.1	17820.3	16777.4	x	x		x						x
VIT_218s0001g08250.1;VIT_200s0373g00010.1;VIT_217s0053g00170.1	2	2	24.95	0.0194771	0.0149436	2.96877	0.798243	contol memb	elicitado memb	90919.7	receptor-like kinase	14713.7	36688	13682.6	7356.7	9861.24	9546.94	8390.14	5864.8	7668.07	11005.1	10020.6	9210.29	x	x		x							x
VIT_200s0317g00100.1;VIT_200s0317g00100.2	26	1	591.94	0.0195146	0.014945	3.70868	0.797936	contol memb	elicitado tono	50274.6	alpha tubulin 1	21031.3	36550.5	14326	15372.8	12430.1	14290.5	13753.2	5989.92	6496.83	10501.2	4621.95	4265.88	x	x		x							x
VIT_208s0007g01670.1;VIT_213s0019g03260.1	2	1	20.89	0.019566	0.014954	3.51515	0.797517	elicitado memb	elicitado tono	136009	protein	3866.69	8523.72	4200.27	2675.88	1404.69	2641.69	6353.41	10505.6	6756.66	2746.45	855.473	3116.33	x	x		x									x
VIT_218s0122g01040.2;VIT_218s0122g01040.4;VIT_218s0122g01040.1;VIT_218s0122g01040.3;VIT_204s0044g02040.1;VIT_204s0044g02040.2;VIT_208s0007g07370.1;VIT_208s0007g07370.2;VIT_212s0059g02310.1;VIT_212s0059g02310.2;VIT_212s0059g02310.3;VIT_212s0059g02310.4;VIT_212s0059g02310.5;VIT_212s0059g02310.6;VIT_212s0059g02310.7;VIT_212s0059g02310.8	6	6	102.72	0.0198349	0.0150481	2.12853	0.795334	elicitado tono	elicitado memb	12970	protein	31743.9	36330.3	22927.6	44607.1	52262.5	50413.7	32407.4	18904.9	29490.3	76414.5	57591.2	37984.9	x	x		x						x
VIT_208s0007g06150.1	9	8	107.26	0.0198408	0.0150481	2.26952	0.795287	contol memb	control tono	90711.8	u-box domain-containing protein 43	22751.4	34684	23879.5	10320.2	8639.76	16869.1	21293.1	17609	25120	23949.1	15347.8	21388	x	x		x						x
VIT_218s0001g12290.1	9	2	154.98	0.0199798	0.0151232	2.30618	0.794165	elicitado tono	elicitado memb	25962.2	60s ribosomal protein l6	14798.5	14184.6	15191	13614.1	24068.3	15892.8	10994.3	11301.4	13704.7	40014	21652.5	21356.7	x	x		x						x
VIT_212s0028g02340.1;VIT_210s0003g01180.1	8	8	164.51	0.0200556	0.015134	1.87487	0.793555	elicitado tono	control tono	23664.5	uncharacterized protein	35703.4	37550.3	29586.5	24331.9	29685.7	36140.2	46916.7	38658.1	42505.4	58423.9	70535.2	40075.4	x	x									x
VIT_201s0011g00900.1	9	9	167.53	0.0201041	0.0151357	3.81193	0.793166	contol memb	elicitado tono	63884.6	ketol-acid reductoisomerase	155783	90029.1	214274	109309	62355.9	33587.4	58408.3	28593.3	46342.5	44161.5	31377.3	45157.8	x	x									x
VIT_210s0071g00840.1;VIT_210s0071g00810.1;VIT_210s0071g00850.1	2	1	17.05	0.0202188	0.0151993	2.55468	0.792248	elicitado memb	control tono	80005.5	pentatricopeptide repeat-containing protein	7075.5	5541.14	7859.62	3798.3	3830.86	4620.1	6721.49	9608.44	14963	4325.12	6018.1	7364.65	x	x								x					x
VIT_212s0035g01020.1;VIT_212s0035g01020.2;VIT_212s0035g01020.4;VIT_212s0035g01020.3;VIT_212s0035g01020.5	3	3	40.05	0.0202779	0.0152053	1.92705	0.791776	contol memb	control tono	48389.4	uncharacterized protein	24404.7	34498.9	28976.7	15617.4	14021.5	15964.5	24156.6	17156	24292.4	36028	19264.1	29557.2	x	x									x				x
VIT_209s0002g07060.1	15	1	274.29	0.0203247	0.0152212	2.08038	0.791403	elicitado tono	elicitado memb	44904.7	60s ribosomal protein	7430.14	11538.2	6453.75	11756.7	12919.8	19527.7	9461.27	6951.43	7550.43	22302.2	15201.6	12348.6	x	x								x
VIT_209s0002g02440.1	3	3	36.78	0.0206748	0.0154458	2.30604	0.788626	contol memb	control tono	42117.1	pti1-like tyrosine-protein kinase at3g15890-like	13301.8	27488	12593.2	6408.53	7290.31	9450.33	10901.8	9294.84	9731.01	9482.77	8288.96	7499.4	x	x								x
VIT_205s0077g02140.1;VIT_205s0020g04480.1	3	1	25.05	0.0208509	0.0155371	1.91343	0.787241	elicitado memb	control tono	147098	multidrug resistance protein abc transporter family	7533.06	13255.9	8335.68	4710.78	4566.08	6964.93	11720.3	8957.94	10399.4	6942.98	8606.44	8309.04	x	x								x
VIT_218s0001g13560.1;VIT_218s0001g13560.2;VIT_218s0001g13560.3	19	18	276.73	0.0209088	0.0155608	2.26585	0.786787	elicitado tono	control tono	79206	glyoxysomal fatty acid beta-oxidation multifunctional protein mfp-a	51877.1	67476.9	82030.5	24933.4	38958.7	52586	30786	49827.4	59068.3	88071.5	84995.1	90855.3	x	x							x		x
VIT_208s0007g03610.1;VIT_208s0007g03610.2	6	6	59.76	0.0209433	0.015567	1.54512	0.786517	elicitado memb	control tono	60844.6	protein ltv1 homolog	22572	36291.6	24626.3	18787.7	21497.4	17883.8	30727.5	25428	33722.5	20937.2	20416	17631.2	x	x								x
VIT_218s0001g02470.1;VIT_218s0001g02470.2	10	10	158.59	0.0210985	0.0156433	2.25172	0.785305	control tono	elicitado memb	47549.7	monodehydroascorbate reductase	34728.8	53697.2	27285.3	51724.2	43841	36063.8	18158.2	18337.5	21961.4	22197.1	33333.3	39848	x	x									x
VIT_203s0088g00260.1;VIT_203s0088g00260.2;VIT_203s0088g00260.3;VIT_202s0012g01790.1;VIT_202s0012g01790.2;VIT_202s0012g01790.3;VIT_206s0080g00310.1	2	2	27.19	0.0212596	0.0157242	1.87222	0.784053	contol memb	control tono	41621.2	ascorbate peroxidase	31513.2	39115.8	35629.6	23306.9	22023.3	11425.2	25462.4	24146.4	32543.3	19573.8	20518.8	19494.1	x	x								x
VIT_214s0068g02030.1	3	2	42.23	0.021532	0.0158659	2.05516	0.781949	contol memb	elicitado tono	53597.6	serine carboxypeptidase-like 18-like	29139.4	51571.3	31723	20132.6	21728.5	27868.3	20352.6	31082.2	23606.9	18692.3	17875.2	18140.6	x	x								x
VIT_209s0002g01620.1	1	1	16.22	0.0216061	0.0158857	2.81588	0.781379	contol memb	elicitado tono	22545.9	mitochondrial import receptor subunit	16639.5	27589.8	13185.9	19840.9	12752.9	8159.23	14312.8	12163.9	15349.4	7261.04	5912.04	7216.71	x	x								x
VIT_206s0009g01620.1	10	5	193.04	0.021629	0.0158857	1.55302	0.781203	control tono	elicitado tono	21965.1	60s ribosomal protein	91098	134251	79420.8	103194	96064	113149	76569.3	70630.9	84293.4	64401.5	70477.4	66282	x	x							x		x
VIT_217s0000g07850.1	4	4	49.51	0.0216388	0.0158857	2.08035	0.781128	elicitado tono	elicitado memb	29763.7	late embryogenesis abundant hydroxyproline-rich glycoprotein	11628.7	21836.4	13335.5	15379.7	30726.8	27908.2	13156.2	13693.8	12893.7	29325.3	25031.9	28323.6	x	x								x
VIT_213s0064g00440.1;VIT_213s0064g00440.2;VIT_208s0007g08470.1	2	2	25.87	0.0218247	0.0159827	4.04417	0.779706	contol memb	elicitado memb	57851.2	nucleobase ascorbate transporter	19294.2	79020.9	21288.7	28032.9	23394.7	32195.3	10414.5	9533.13	9626.74	15952.9	12327.7	9618.94	x	x							x		x					x
VIT_205s0020g04510.1;VIT_205s0020g04510.2;VIT_214s0030g02180.1;VIT_214s0030g02180.2;VIT_214s0030g02180.3;VIT_209s0002g06160.1	2	2	31.19	0.0219641	0.016065	2.01511	0.778645	contol memb	elicitado tono	46630.3	24-sterol c-methyltransferase	14178.3	21693.1	11363.9	19508.8	15162.3	11443.2	10884.6	11825.7	11015.3	9324.95	7549.73	6565.92	x	x									x
VIT_210s0003g02750.1	7	7	129.16	0.0220559	0.0160807	2.1705	0.777947	control tono	elicitado tono	42847.9	gdp-mannose 3 -epimerase	26550.5	38454.3	18734.3	43627.8	35188.3	20473.3	14517.7	16519.8	15673.8	14267.3	16979.8	14497.9	x	x									x
VIT_204s0023g02450.1;VIT_218s0001g13380.1;VIT_218s0001g13380.2;VIT_218s0001g13400.1	3	2	45.88	0.0221359	0.0160807	2.85363	0.777342	elicitado tono	elicitado memb	64535.4	magnesium transporter -like family protein	5477.19	8825.74	4573.74	6212.69	8434.57	13422.9	4453.5	2988.52	4671.08	13432.7	7597.34	13536.2	x	x											x
VIT_208s0007g07220.1;VIT_208s0007g07220.2;VIT_204s0043g00440.3	3	3	32.16	0.0221476	0.0160807	1.85633	0.777254	elicitado memb	elicitado tono	40911.2	cysteine proteinase rd19a-like	6025.91	10802.8	6627.38	5012.75	7256.03	5963.52	8306.56	9047.21	7370.56	3839.69	5125.55	4353.68	x	x								x
VIT_218s0001g14860.2;VIT_218s0001g14860.3;VIT_218s0001g14860.1;VIT_203s0038g02480.4	9	2	181.37	0.022289	0.0161579	1.62917	0.776187	elicitado memb	elicitado tono	23207.3	40s ribosomal protein s5	60307.3	88029.8	80399.8	67370.6	66472.4	55088.5	77381.7	82557.4	69503.4	35653.9	57459.2	47720.9	x	x								x
VIT_206s0061g01600.1;VIT_206s0061g01600.2;VIT_210s0042g01190.1;VIT_213s0074g00750.1	3	2	84.79	0.0223396	0.016161	2.35079	0.775806	control tono	elicitado memb	17865.8	skp1-like protein	25810.5	26978.3	33549.9	31066.5	67649.1	36524.7	20267.3	18288.9	18973.4	19408.3	29276.4	17201.6	x	x			x						x
VIT_208s0007g05090.1	5	3	96.01	0.0224245	0.0161838	2.28938	0.775168	control tono	elicitado memb	11428.6	60s acidic ribosomal protein	14516.5	27590.9	20674	26281.8	52667.5	48394.3	17597.3	17993.8	20032.5	37283.2	38698.3	25305.7	x	x								x
VIT_206s0004g04200.1;VIT_206s0004g04200.3;VIT_206s0004g04200.4;VIT_206s0004g04200.5;VIT_206s0004g04200.2	1	1	16.11	0.0224562	0.0161838	3.05549	0.774931	elicitado memb	control tono	71314.5	pentatricopeptide repeat-containing protein	4271.21	7884.24	4752.75	3167.95	1805.94	2473.67	6892.91	4728.53	11134.5	4197	4329.08	2386.68	x	x											x
VIT_205s0062g00120.1	8	2	120.62	0.0225615	0.0161839	2.57032	0.774142	control tono	elicitado memb	24100.8	gtp-binding protein ara-3	2185.82	2991.57	2658.46	3397.76	4373.72	7387.05	1566.03	1751.15	2580.34	3047.56	3011.28	4982.05	x	x								x
VIT_207s0005g01470.1	8	1	142.56	0.0226126	0.016201	2.04988	0.773761	control tono	elicitado memb	25125.2	ribosomal protein s8e family protein	29481.3	49248.6	28655.6	51198.3	63149.1	71075.1	35998.8	27786.5	26669.8	64477.7	42703.5	38746.2	x	x								x
VIT_209s0002g01560.1;VIT_209s0002g01560.10;VIT_209s0002g01560.11;VIT_209s0002g01560.2;VIT_209s0002g01560.3;VIT_209s0002g01560.4;VIT_209s0002g01560.5;VIT_209s0002g01560.6;VIT_209s0002g01560.7;VIT_209s0002g01560.8;VIT_209s0002g01560.9	2	2	24.83	0.0227564	0.0162845	2.56067	0.772689	elicitado memb	control tono	36109.7	calcium-dependent phosphotriesterase-like protein	6427.82	11272.2	11194.1	4420.41	3631.91	6576.91	8335.37	13498.5	15626.7	6728.78	7309.07	9459.88	x	x								x
VIT_204s0044g00040.1	3	3	34.67	0.0231697	0.0165405	1.85588	0.769635	contol memb	elicitado tono	65743.4	ctc-interacting domain 4 protein	8962.95	12871.2	6387.69	8777.02	10037.1	8417.14	9275.73	7799.29	7251.19	4579.34	5929.42	4697.98	x	x							x		x
VIT_207s0141g00770.1;VIT_205s0062g00840.1;VIT_208s0007g07800.1;VIT_215s0048g03000.1;VIT_205s0049g02010.1	1	1	15.04	0.0232323	0.0165653	3.28059	0.769175	control tono	contol memb	20265.9	disease resistance response protein	2493.4	1206.14	1472.98	2990.45	7792.55	6185.92	4976.41	4380.81	3734.41	2885.21	7073.23	4897.24	x	x			x						x
VIT_202s0025g00340.1;VIT_202s0025g00340.2;VIT_202s0025g00340.3;VIT_202s0025g00340.4;VIT_202s0025g00340.5;VIT_202s0025g00340.6;VIT_202s0025g00340.7;VIT_202s0025g00340.8	8	4	87.36	0.0234616	0.0166689	1.62523	0.767499	elicitado tono	elicitado memb	24334.9	ras-related protein ara-1	13297.6	17358.1	14294.7	11594.8	15742.6	13883.8	12443.8	9415.06	13105.3	21664.2	18233.7	16927	x	x									x
VIT_212s0055g00780.1;VIT_212s0055g00780.2;VIT_212s0055g00780.3;VIT_212s0055g00780.4;VIT_212s0055g00780.5;VIT_212s0055g00780.6;VIT_212s0055g00780.7;VIT_212s0055g00780.8;VIT_212s0055g00780.9;VIT_210s0116g01490.1	4	4	56.1	0.0238569	0.0169094	1.74445	0.764633	elicitado memb	control tono	53705.3	monodehydroascorbate reductase	11883.2	12661.1	9978.52	14156.5	9507.29	8271.08	14624	19803.8	21281	16584.2	13156.5	16101.4	x	x									x
VIT_207s0005g05790.1	4	2	46.14	0.024005	0.0169759	1.91005	0.763567	control tono	contol memb	25036.1	snf7 family protein	2732.29	3859.46	3305.73	4086.38	7675.43	7142.86	4039.89	3452.2	3961.64	5305.27	5034.75	4461.06	x	x								x
VIT_207s0031g01990.1	7	1	107.5	0.0240363	0.0169759	1.90447	0.763343	elicitado tono	control tono	24944.6	vesicle-associated membrane synaptobrevin 7b	8617.24	12590.5	10377	5716.37	8212.36	4994.58	9575.01	10060.8	11362.1	11758.9	9021.38	15258.5	x	x									x
VIT_208s0007g00130.1	4	4	49.2	0.024106	0.0170049	3.87634	0.762843	control tono	elicitado tono	92203.4	ribonucleoside-diphosphate reductase large subunit	6798.77	6201.09	11871.8	4105.66	8123.19	19439.8	2792.98	2802.13	2913.3	1628.03	3951.79	2589.91	x	x			x						x
VIT_214s0108g00870.1	39	6	802.58	0.0244287	0.0171689	2.5097	0.760542	control tono	elicitado tono	71463.7	heat shock protein 70	36085.8	50408.6	19533.1	53028.9	36701.7	23271.5	19748.7	11991.7	15567.3	17039	15431.9	12555.2	x	x									x
VIT_207s0005g02610.1	9	2	155.13	0.0244537	0.0171689	2.31133	0.760365	elicitado memb	control tono	44091.7	nad-malate dehydrogenase	72587.7	42140.6	65998.6	35601.2	31183.3	17568.4	80371.1	52024.7	62572	54460.8	33953.9	34232.3	x	x								x
VIT_215s0046g02900.1;VIT_215s0046g02900.2	2	1	18.19	0.0245666	0.0172278	3.21757	0.759565	control tono	elicitado memb	112650	protein translocase subunit chloroplastic-like	1464	1809.77	1228.87	2692.12	2361.76	6873.51	564.435	1410.08	1732.44	3807.48	2748.1	4679.04	x	x											x
VIT_208s0007g03440.1;VIT_208s0007g03440.2;VIT_208s0007g03440.3;VIT_208s0007g03440.4;VIT_203s0017g02230.1;VIT_213s0106g00780.1	1	1	18.83	0.0246926	0.0172634	2.00866	0.758675	contol memb	control tono	56209.7	kinase family protein	31333.1	45619.9	29240.5	13986.9	19596.2	19284.7	15851.7	25809.1	24425.5	19335.5	18235.5	24957.4	x	x								x					x
VIT_218s0001g07230.1;VIT_218s0001g07230.2	3	3	44.46	0.0247043	0.0172634	3.70965	0.758592	elicitado memb	control tono	42948.4	protein	5746.34	5324.86	7683.57	1582.19	2547.39	4630.8	5279.08	13184.9	14034	5418.7	8042.64	9523.31	x	x									x
VIT_214s0060g00110.1;VIT_214s0060g00110.2	1	1	19.48	0.0249873	0.0174203	1.94371	0.756605	control tono	contol memb	21604.5	protein	4115.08	4991.89	5154.86	6919.44	9333	11468.5	5392.18	4817.65	6843.75	9412.04	11077.3	5872.67	x	x								x					x
VIT_204s0079g00530.1	1	1	18.27	0.0250883	0.0174702	2.68112	0.7559	elicitado tono	contol memb	84500	glutamyl-trna synthetase	6611.11	9382.82	6518.35	16942	11349.7	20916	12860.6	4545.23	7362.59	29288.6	16206.9	14862.6	x	x											x
VIT_203s0038g03860.1	28	18	567.92	0.0251325	0.0174772	3.45506	0.755592	control tono	elicitado memb	46682.5	nadp-isocitrate dehydrogenase	263774	247448	96292.6	392613	326088	225722	69941.4	105490	97913.3	111633	176018	220998	x	x									x
VIT_207s0031g01180.1;VIT_207s0031g01180.2;VIT_210s0003g00750.1	1	1	17.77	0.025157	0.0174772	2.24846	0.755421	contol memb	elicitado memb	37931.6	protein exordium like 5	3454.36	6310.88	3278.62	3547.04	3537.12	5675.08	1633.09	1735.6	2432.57	2273.25	3624.39	2560.25	x	x									x
VIT_214s0060g01930.1;VIT_207s0005g00690.1;VIT_207s0005g00690.3;VIT_207s0005g00690.2	5	5	89.44	0.0252971	0.017554	3.45674	0.754447	contol memb	elicitado memb	230501	u-box domain-containing protein	22772.6	42188.2	54791.1	12381	13271.2	22946.4	6257.07	17259.4	11126.5	13289.1	18766.5	19750.2	x	x									x
VIT_217s0000g04540.1	7	4	136.99	0.0255455	0.0176646	2.03606	0.752729	control tono	elicitado memb	20960.4	60s ribosomal protein	33253.5	59637.3	42439.8	65447.5	65072.9	121206	43852.5	37398.9	42382.6	94328.8	71159.7	60960	x	x								x
VIT_208s0040g01710.1	4	1	44.08	0.0257362	0.0177553	2.22635	0.751418	control tono	elicitado memb	50898.9	enolase chloroplastic-like	2938.05	5791.57	3118.89	6034.04	4705.59	2842.72	2272.14	1835.47	1993.12	2371.32	2423.79	1851.48	x	x									x
VIT_217s0000g09110.1	12	2	209.53	0.0261471	0.0179762	2.10213	0.748616	elicitado memb	contol memb	78049.5	phenylalanine ammonia-lyase	3193.17	3690.88	2669.05	3243.22	2470.63	4358.27	4316.52	8335.7	7429.67	4457.16	6039.16	8691.93	x	x									x
VIT_201s0011g03620.2	6	3	69.38	0.0262691	0.0179978	1.89754	0.747789	control tono	contol memb	16407	60s ribosomal protein	16862.1	29920.6	14895.6	33695.4	37978.1	45363.3	25684.9	19195.9	20837.1	48378.4	36505.7	26673.1	x	x								x
VIT_212s0035g00240.1	2	1	16.57	0.0267299	0.0182379	3.94433	0.744691	elicitado tono	control tono	46995.5	monoglyceride lipase	12379.6	23577.6	22575.3	4183.5	7098.84	11309	11192.3	24347.8	29536.6	17480.2	31839.2	39788.1	x	x									x
VIT_213s0019g00840.1;VIT_213s0019g00840.2;VIT_213s0019g00840.3;VIT_213s0019g00840.4;VIT_213s0019g00840.5;VIT_206s0004g04390.1;VIT_206s0004g04390.2;VIT_203s0063g01780.1;VIT_208s0007g02840.1;VIT_209s0002g06125.1	2	2	31.53	0.0267421	0.0182379	1.87896	0.744609	elicitado memb	elicitado tono	45260.8	protein	22801.3	17949.8	18339.4	11394.8	13196.8	11265.5	30349.5	14813.9	21197.6	15036.5	11820.6	8460.98	x	x								x					x
VIT_211s0118g00670.1;VIT_208s0007g06710.1;VIT_208s0007g06710.2	7	5	99.56	0.0267895	0.0182493	2.20675	0.744293	contol memb	elicitado tono	38959.9	udp-xyl synthase 5	14171.7	17872.5	9322.48	17065.5	11917.5	6762.99	6251.84	5945.43	6676.34	7297.17	5855.1	5593.21	x	x			x						x
VIT_204s0008g02850.1;VIT_204s0008g02850.2	11	2	174.23	0.0271557	0.0184776	2.22933	0.74186	control tono	contol memb	15604.3	60s ribosomal protein	47931.2	71920.1	39473.7	93736.7	108964	152488	77850.7	54487	58022.5	161499	99269.3	72357	x	x								x
VIT_218s0166g00300.1;VIT_218s0166g00300.10;VIT_218s0166g00300.2;VIT_218s0166g00300.3;VIT_218s0166g00300.6;VIT_218s0166g00300.7;VIT_218s0166g00300.9	6	2	88.88	0.0272496	0.0185203	1.62848	0.74124	control tono	elicitado memb	24971.8	proteasome subunit beta type-6	27628.4	44131.1	24567.7	39798.1	41493.1	45298	28131.2	21348.7	28254.5	42874.2	43077.4	38363.4	x	x								x
VIT_208s0007g07460.1	1	1	23.37	0.0273847	0.018591	3.19447	0.74035	control tono	elicitado tono	53842.5	histidinol dehydrogenase	8216.41	3595.72	7399.52	10396.8	5269.83	5194.46	4852.03	3093.89	4039.34	1153.03	2172.56	3204.78	x	x									x
VIT_204s0008g05990.1	16	16	257.84	0.0274538	0.018592	1.93996	0.739896	control tono	elicitado memb	59517.3	tcp-1 cpn60 chaperonin family protein	67889.7	119562	67792.2	84471.4	105605	84100.1	59237.7	39391.5	42702.2	75488	72345.7	54316.4	x	x									x
VIT_204s0008g06720.1;VIT_204s0008g06720.4;VIT_204s0008g06720.3;VIT_204s0008g06720.2;VIT_204s0008g06720.5;VIT_204s0008g06720.6;VIT_204s0008g06720.7;VIT_209s0018g01140.7;VIT_214s0171g00380.1;VIT_214s0171g00380.2;VIT_214s0171g00380.3;VIT_214s0171g00380.4;VIT_214s0171g00380.5;VIT_214s0171g00380.6	3	2	34.16	0.0274609	0.018592	3.91408	0.73985	contol memb	elicitado tono	57829.5	threonine synthase	6720.8	10495.5	7155.24	7785.58	3145.68	3388.34	3241.01	7971.07	6365.69	3030.92	992.811	2202.89	x	x									x
VIT_214s0006g00830.1;VIT_214s0006g00830.2	9	8	144.35	0.0275087	0.018592	1.94657	0.739536	control tono	elicitado memb	34251.1	protein	26771.6	37120.9	22611.4	37172.2	54635.2	33640.1	25984.4	16725.2	21735.7	26078	23810.8	25165.5	x	x									x
VIT_216s0098g01230.1	2	1	25.27	0.0275112	0.018592	1.72382	0.73952	elicitado memb	control tono	64782.1	uncharacterized protein	3141.9	2681.91	4809.93	2516.48	2223.14	2641.62	3449.8	4599.44	4674.67	2468.74	2941.03	2682.12	x	x								x
VIT_203s0091g01290.1;VIT_203s0091g01290.2	2	2	26.25	0.0276502	0.0186648	3.24419	0.73861	elicitado memb	control tono	15159	cytochrome b5	2755.64	4498.56	3153.75	3080.25	1443.6	3818.76	5146.69	13923.7	7994.67	4305.98	4107.35	3818.33	x	x									x
VIT_207s0005g03350.1;VIT_207s0005g03350.2;VIT_215s0021g02410.1;VIT_215s0021g02410.3;VIT_201s0010g03100.1	3	3	60.38	0.027974	0.0188194	1.85142	0.736504	elicitado memb	elicitado tono	61437.2	serine carboxypeptidase-like 18-like	15087.4	27601.9	15284.4	11241.6	14708.9	17659.4	17457.5	20021	21217.2	11201	10066.5	10435.5	x	x								x
VIT_218s0001g14360.1	16	16	324.21	0.0280143	0.0188252	3.3694	0.736244	control tono	elicitado memb	35903.7	malate dehydrogenase	106727	167720	89072.3	264442	229879	110934	43796.6	55883.7	79952.5	63756.3	129951	108159	x	x									x
VIT_204s0159g00040.1;VIT_204s0159g00040.2;VIT_219s0027g01370.1	21	1	415.61	0.0282076	0.0189337	3.29836	0.734996	contol memb	elicitado memb	50880.3	tubulin beta	12408.7	31379.2	14146.7	6910.26	9852	6301.48	9207.42	4564.43	3792.8	8264.22	9997.19	6254.11	x	x									x
VIT_213s0019g04470.2;VIT_213s0019g04470.1;VIT_213s0019g04470.3;VIT_213s0019g04480.1;VIT_213s0019g04480.3;VIT_213s0019g04470.4;VIT_213s0019g04470.5;VIT_213s0019g04480.2	2	2	23.81	0.0283664	0.0190189	2.16345	0.733975	elicitado memb	control tono	14370.6	glutathione s-transferase	30652.1	37390.7	44482.8	13682.6	18099.4	26004	25995.4	49631.9	49389.5	32121.1	36746.7	32363.6	x	x								x
VIT_208s0056g00560.1;VIT_208s0056g00560.2;VIT_208s0056g00560.3	9	9	149.45	0.0288761	0.0193153	3.57806	0.730726	control tono	elicitado memb	34087.3	adenosine kinase	18023.1	24296.7	9275.81	32378.2	44794.7	19797.5	8902.07	8731.88	9467.4	12036.1	28078.9	20723.3	x	x									x
VIT_208s0056g01610.1	3	3	34.41	0.0289262	0.0193153	3.43883	0.730409	elicitado tono	control tono	37633.4	uncharacterized protein	1729.83	2896.37	3307.34	1029.47	882.959	3579.83	3160.26	5543.69	3808.58	5810.2	8375.64	4701.11	x	x									x
VIT_201s0026g00220.1;VIT_201s0026g00220.2;VIT_201s0026g00220.3;VIT_201s0026g00220.4;VIT_201s0026g00210.1	2	2	32.38	0.0289383	0.0193153	1.84451	0.730332	control tono	elicitado tono	5377.8	---NA---	13980.8	17433.6	16243.5	14443.4	24175.6	12137.6	11711	7423.98	9509.58	8047.85	11587.4	7882.41	x	x									x
VIT_212s0028g00590.1;VIT_212s0028g00590.2;VIT_212s0028g00590.3;VIT_212s0028g00590.4;VIT_212s0028g00590.5;VIT_212s0028g00590.6	7	3	88.66	0.0290403	0.0193617	1.78131	0.729688	control tono	elicitado tono	58675.8	aldehyde dehydrogenase family 2 member mitochondrial-like	12161	10117.4	8735.88	17549.3	11958	13385.2	12698.7	8886.76	10025.5	9333.65	6602.21	8143.31	x	x							x		x
VIT_203s0017g00640.1	2	2	22.97	0.0290852	0.0193699	3.59795	0.729405	elicitado tono	contol memb	44201.8	3-hydroxyisobutyryl- hydrolase-like protein 5-like	4759.52	1230.06	2038.95	7463.04	3984.75	3127.99	5554.99	3038.7	5805.67	10657.3	8941.33	9287.66	x	x									x
VIT_217s0000g00160.1;VIT_201s0150g00150.1;VIT_201s0150g00150.2	2	2	36.19	0.0291179	0.01937	2.69603	0.729199	elicitado tono	control tono	60754.2	2-oxoglutarate malate translocator	7087.69	13270.9	7936.03	5269.62	5908.44	12297.9	8659.41	14008.9	11476.8	23980.4	24733.2	14578.3	x	x									x
VIT_205s0077g01580.1	3	3	34.58	0.0296205	0.0196228	1.56853	0.726053	contol memb	elicitado tono	76956.4	glycyl-trna synthetase	6745.65	7659.1	8026.49	5815.01	6368.8	5782.79	3854.41	4581.56	6089.42	3627.56	5345.1	5328.18	x	x									x
VIT_205s0077g00170.1;VIT_205s0077g00370.1;VIT_205s0077g00410.1	13	9	312.57	0.0296297	0.0196228	4.44223	0.725996	control tono	elicitado memb	17356.5	pathogenesis-related protein 10	2.89398e+06	3.25821e+06	1.07185e+06	7.15744e+06	6.0037e+06	2.3169e+06	1.61974e+06	836706	1.02785e+06	1.84195e+06	1.50443e+06	1.3692e+06	x	x									x					x
VIT_201s0010g00680.1	1	1	16.31	0.0301285	0.0198847	3.65931	0.722912	control tono	elicitado memb	12411.1	pop3 peptide	12948.6	13437.7	12825.3	28864.2	24572.4	12617	3996.62	5324.41	8729.79	8932.61	23261.7	8258.58	x	x									x
VIT_214s0030g01620.1;VIT_207s0151g00900.1;VIT_207s0151g00900.2	5	4	71.03	0.0301849	0.0198847	2.95881	0.722565	control tono	elicitado tono	90862.8	chaperone protein htpg family protein	7922.71	8823.69	10389.4	10015.3	12059.7	5502.08	8969.93	3302.66	5443.48	4998.63	1877.82	2443.89	x	x									x
VIT_207s0005g02660.1;VIT_207s0005g02660.3;VIT_207s0005g02660.4;VIT_207s0005g02660.7;VIT_207s0005g02660.8;VIT_207s0005g02660.5;VIT_207s0005g02660.2;VIT_207s0005g02660.6;VIT_210s0003g02540.1;VIT_210s0003g02570.1;VIT_210s0003g02550.1;VIT_202s0012g01660.1;VIT_202s0012g01660.2;VIT_202s0012g01660.3;VIT_201s0137g00350.1;VIT_214s0108g00430.1;VIT_217s0000g09760.1;VIT_217s0000g09760.2;VIT_217s0000g09760.3	5	5	76.85	0.0301922	0.0198847	2.08766	0.722521	control tono	contol memb	15707.2	40s ribosomal protein	15557.3	28760.9	17953.5	39230.5	38958	51813.9	20316.4	29882.8	13674.5	27037.4	23472	19117.1	x	x							x		x
VIT_214s0128g00390.1;VIT_214s0128g00390.2	30	16	513.02	0.0302383	0.0198931	2.74681	0.722238	elicitado tono	control tono	124168	multidrug pheromone mdr abc transporter family	28682.5	76195.6	42007.8	17590.1	25174.7	37827.2	40235.9	50338	62975.8	65755.1	71844.3	83771.3	x	x							x		x
VIT_204s0079g00760.1;VIT_204s0079g00760.2;VIT_204s0079g00760.3;VIT_213s0019g04680.1;VIT_213s0019g04680.2	1	1	17.54	0.0303548	0.0199477	2.45807	0.721525	elicitado tono	control tono	35320.3	peroxisomal adenine nucleotide carrier 1	9672.25	22914.9	12816	8907.64	8672.81	12119.7	16655.9	15039.1	22296.4	28620.1	26686.7	17698.2	x	x							x		x
VIT_204s0079g00610.1;VIT_204s0079g00610.2	7	6	111.96	0.0304172	0.0199667	2.0058	0.721144	elicitado tono	elicitado memb	30270.9	gtp binding protein	23376.1	42046	21870.9	32490.1	34507.5	40162.3	25881.3	20963.5	28944.2	63382.3	48918.4	39717	x	x								x
VIT_210s0003g05320.1;VIT_204s0079g00350.1;VIT_217s0053g00150.1;VIT_218s0041g01550.1	1	1	16.02	0.0306473	0.0200955	1.74515	0.719743	elicitado tono	contol memb	18044.5	universal stress protein a-like protein	9178.29	6493.44	11603.8	11493.7	17006.8	15086.3	9619.11	13795.3	10490.1	14790.9	16144.1	16664.6	x	x								x
VIT_205s0020g02540.1	28	3	652.2	0.0308399	0.0201845	3.24313	0.718576	contol memb	elicitado tono	50669.2	beta chain	64423.5	116771	64875.3	44762.5	31648.9	16366.5	115519	39571.3	63238.8	39528.4	17487.1	18858.7	x	x											x
VIT_204s0023g02750.1;VIT_204s0023g02750.3;VIT_204s0023g02750.2	6	6	111.09	0.0308507	0.0201845	2.7991	0.718511	contol memb	elicitado tono	25853.1	endo- - -beta-d-	63622.2	63390.3	69982.6	39157.9	39930.4	21390.8	59920.3	19684.2	27018.5	23646.9	23668.7	23062.3	x	x									x
VIT_209s0002g04590.1;VIT_200s1403g00010.1;VIT_200s1403g00010.2;VIT_203s0038g02660.1;VIT_203s0038g03260.1;VIT_203s0038g03260.2;VIT_203s0038g03260.3;VIT_203s0038g03260.4;VIT_204s0008g04200.1;VIT_206s0009g01600.1;VIT_211s0103g00310.1;VIT_211s0103g00310.2;VIT_218s0001g00170.1	2	2	25.2	0.0309261	0.0202116	2.84533	0.718056	elicitado memb	control tono	77987.4	protein	3318.64	4438.91	7875.66	2161.39	1584.71	2872.45	4330.7	7330.26	7171	3655.24	5139.69	8345.37	x	x									x
VIT_201s0011g02200.2;VIT_201s0011g02200.1	3	3	35.81	0.0310956	0.0202779	2.09964	0.717036	elicitado memb	elicitado tono	82007	uncharacterized protein	16341.2	8348.25	16730.8	11301.7	14324.1	12797.6	12932.2	18530.4	17238.9	8065.02	6195.17	8935.03	x	x							x		x
VIT_219s0015g00050.1;VIT_219s0090g01870.1;VIT_219s0090g01870.2;VIT_219s0090g01870.3;VIT_219s0090g01870.4;VIT_219s0090g01870.5;VIT_210s0092g00380.1;VIT_215s0045g00090.1;VIT_219s0090g01870.6;VIT_219s0090g01870.7;VIT_200s0230g00120.1;VIT_200s0332g00100.1;VIT_204s0008g06130.1;VIT_204s0008g06130.2;VIT_204s0008g06130.3;VIT_205s0020g00020.1;VIT_205s0020g00570.1;VIT_207s0005g03830.1;VIT_208s0007g08980.1;…	17	10	450.18	0.0312503	0.0203564	2.12012	0.716108	control tono	elicitado memb	39251.4	glutamine synthetase	148079	230346	134019	253123	193585	115078	107915	62223.8	94840.3	99160.3	102718	74095.6	x	x									x
VIT_208s0007g02360.1	20	1	254.65	0.0313983	0.0204101	1.76473	0.715224	elicitado tono	elicitado memb	168282	abc transporter c family member 3-like	7730.57	11298.3	5168.59	10351.2	11797.2	15080.6	8345.15	6606.85	7762.6	14493.9	11493	14098.3	x	x								x
VIT_200s0981g00010.1;VIT_212s0059g01620.1;VIT_219s0090g01170.1;VIT_219s0090g01170.2;VIT_219s0090g01170.3;VIT_219s0090g01180.1;VIT_219s0090g01180.2;VIT_219s0090g01180.3;VIT_219s0090g01180.4;VIT_219s0090g01180.5;VIT_219s0090g01180.6;VIT_219s0090g01180.7	4	4	88.57	0.0314013	0.0204101	2.83366	0.715207	elicitado tono	contol memb	23510.7	hin1-like protein	46431	107231	57633.1	73204.9	123288	226604	82692.6	70755.7	78145.8	266097	168229	164411	x	x											x
VIT_208s0007g07210.1;VIT_202s0033g00420.1	2	1	21.5	0.0314692	0.0204319	2.55476	0.714802	elicitado memb	control tono	10597.2	brain protein 44	4507.53	6265.54	6151.25	1473.16	2301.17	4724.29	5361.62	6311.64	10038.7	2587.2	4018.72	3371.67	x	x											x
VIT_205s0077g00820.1;VIT_205s0077g00820.2;VIT_205s0077g00820.3;VIT_205s0077g00820.4;VIT_205s0077g00820.5;VIT_205s0077g00820.6;VIT_205s0077g00250.1	3	3	28.99	0.0315592	0.0204681	1.95002	0.714266	control tono	elicitado memb	20945.9	40s ribosomal protein s28-like	11809.7	7735.93	10755.9	16515	18965.2	16459	8368.68	8996.54	9270.05	7884.32	16755.4	9986.33	x	x								x					x
VIT_204s0044g00030.1	2	2	34.42	0.0317094	0.0205431	3.09523	0.713375	elicitado memb	control tono	91868	uncharacterized protein	17450.8	20125.5	28018.2	6286.4	3663.57	13655	18193.1	30688.8	24180.7	7868.02	9185.86	20626.9	x	x											x
VIT_208s0058g01360.1;VIT_208s0058g01360.2	5	4	59.71	0.0317988	0.0205659	1.8322	0.712846	contol memb	control tono	68536.5	phosphatidylinositide phosphatase sac1-like	12330.7	20563	16693	8251.65	6615.53	12196.8	12426.5	17407.1	16602.6	9014.02	8714.48	12367.6	x	x								x
VIT_217s0000g02860.1;VIT_217s0000g02860.2	3	2	31.97	0.031843	0.0205659	1.81048	0.712586	elicitado memb	control tono	71513.5	vacuolar sorting receptor 1	5578.49	4623.01	5989.01	2256.43	3097.75	4042.76	5372.9	5780.34	5859.69	2784.12	5344.85	3432.07	x	x								x
VIT_209s0002g01530.1;VIT_209s0002g01530.2;VIT_209s0002g01530.3;VIT_209s0002g01530.4	6	6	80.07	0.0318817	0.0205659	1.59783	0.712357	contol memb	elicitado tono	51869.1	g1 to s phase transition protein	39444.8	42821	36585.2	37373.1	40030.3	26468.4	37420.4	27832.9	26872.6	23138.6	24042.1	27202.2	x	x									x
VIT_211s0206g00130.1;VIT_211s0206g00130.2	2	2	27.05	0.0318828	0.0205659	1.82739	0.712351	control tono	elicitado tono	91195.2	uncharacterized protein	5835.77	11874.4	7312.73	6835.72	9523.06	9077.74	7394.56	7655.3	6653.72	4120.57	5066.44	4732.6	x	x							x		x
VIT_214s0108g01140.1;VIT_201s0182g00030.1;VIT_201s0182g00030.2;VIT_214s0108g01140.2;VIT_214s0108g01140.3	1	1	29.7	0.0323937	0.0208401	1.80132	0.709355	elicitado tono	contol memb	21162.6	vamp-like protein ykt61	8229.23	9913.94	11060.4	10203.5	19856.2	22295.8	10249	10835.2	9133.06	21108.1	14694.1	16802.7	x	x								x
VIT_217s0000g01540.1	2	2	33.89	0.0324129	0.0208401	2.11952	0.709243	elicitado memb	control tono	23949	transmembrane protein tmp21	6683.83	13505.1	8980.82	3627.88	5592.81	7293.67	9863.08	13175	11964.4	7338.21	8031.24	6980.72	x	x								x
VIT_206s0009g03520.1;VIT_206s0009g03520.2;VIT_206s0009g03520.3;VIT_206s0009g03520.4;VIT_206s0009g03520.5;VIT_206s0009g03520.6;VIT_206s0009g03520.7	9	8	158.36	0.032597	0.0209359	2.28521	0.708173	control tono	elicitado tono	25074.7	elongation factor 1-beta	75492.1	156371	54579.6	114123	123708	97577.3	72033.3	46482.8	52737	48984.5	49957.9	47831.2	x	x							x		x
VIT_200s0878g00030.1	2	2	24.58	0.032898	0.021061	1.81192	0.706432	contol memb	control tono	38173.3	minor histocompatibility antigen h13	40496.9	49961.8	57842.1	20684.4	28465.1	32697.7	29920.7	56769.6	50607	32628.6	28498.1	29541.6	x	x								x
VIT_207s0141g00710.1;VIT_205s0020g04790.1;VIT_211s0103g00290.1	3	1	50.97	0.0331369	0.0211749	2.57228	0.705059	control tono	elicitado memb	8822.2	rab family gtpase	12988.3	37239.6	15478.2	31775.6	32834.2	77223.7	16358.3	19556.4	19224.4	54095.9	40020.3	44227.6	x	x											x
VIT_218s0001g00490.1	4	4	97.93	0.0331826	0.0211749	1.73094	0.704797	elicitado tono	contol memb	17101	40s ribosomal protein s15-like protein	60141.9	86006.2	82639.3	88657.8	129868	105310	86541	77422.8	80485	155853	145770	94394.4	x	x								x
VIT_209s0002g02240.1	1	1	15.31	0.0333314	0.0211905	3.1047	0.703947	elicitado memb	control tono	34589.8	estradiol 17 beta-	23360.5	9241.32	28625.6	18730.4	16442.5	20431.1	44378.6	55558.5	72696.9	29745.8	19685.2	55861.1	x	x									x
VIT_219s0015g00700.1;VIT_219s0015g00700.2;VIT_219s0015g00700.3	4	2	54.94	0.0333493	0.0211905	3.33139	0.703845	control tono	elicitado tono	58832.7	chaperonin cpn60-like protein	4788.69	2420.35	4821.39	4994.03	6352.73	1695.6	3253.27	4076.3	4996.04	1576.4	1402.88	935.719	x	x									x
VIT_204s0023g00690.1;VIT_219s0015g01920.1;VIT_219s0015g01920.2	1	1	18.27	0.0334231	0.0212147	2.32955	0.703424	elicitado memb	control tono	24864.7	transmembrane emp24 domain-containing protein	8806.22	11814.1	13898.7	4682.68	7058.05	8260.85	9128.27	18073.8	19392.7	11770.3	15469.3	12855.4	x	x							x		x
VIT_217s0000g07210.1	12	12	183.68	0.0334612	0.0212163	1.79967	0.703207	elicitado tono	elicitado memb	54049.8	protein phosphatase-	33889.4	46638.5	27061.7	37932.7	54541.6	48622.7	31063.5	20017.1	28173.5	55244.4	48994.1	38392.7	x	x								x
VIT_207s0031g00350.1;VIT_203s0063g00140.1;VIT_203s0063g00140.2;VIT_203s0063g00140.3;VIT_214s0066g01040.1;VIT_214s0066g01040.10;VIT_214s0066g01040.11;VIT_214s0066g01040.2;VIT_214s0066g01040.5;VIT_214s0066g01040.6;VIT_214s0066g01040.7;VIT_214s0066g01040.9	2	1	25.31	0.0336796	0.0212867	1.86201	0.701968	elicitado memb	elicitado tono	39413.8	flavonoid 3 -hydroxylase	14243.9	19062	14509.2	11504.9	9905.48	18126.9	15506.1	23097.8	21995.4	11091.1	10870.9	10583.1	x	x								x
VIT_218s0001g10870.1;VIT_218s0001g10870.2;VIT_218s0001g10910.1;VIT_218s0001g10830.1;VIT_218s0001g10830.2;VIT_218s0001g10830.3	3	3	22	0.03377	0.0213212	1.59702	0.701456	control tono	elicitado memb	27966.6	caffeoyl- o-methyltransferase	34361.2	30513.4	23807.8	41693.4	35409.1	24617.4	22004.1	21894.1	19795.4	23246.3	22809.9	20834.1	x	x									x
VIT_201s0011g02320.1;VIT_201s0011g02330.1	2	1	22.38	0.0338514	0.02135	2.41462	0.700997	elicitado tono	contol memb	45193.5	protein	2938.92	4594.9	3036.24	4357.53	5213.42	6388.53	5745.86	3496.78	4198.11	12731.3	6477.21	6314.11	x	x								x
VIT_205s0020g02030.1;VIT_205s0020g02030.2;VIT_205s0020g02030.3;VIT_205s0020g02030.4	13	13	190.69	0.0339058	0.0213617	1.98439	0.70069	elicitado tono	control tono	44893.8	protein	30334.8	55185.1	37792.6	18365.8	18422.5	31793.2	36450	40862.1	57186.8	40674.9	39763.3	55654.1	x	x									x
VIT_201s0011g06540.1;VIT_201s0011g06540.2;VIT_201s0010g02150.1;VIT_201s0010g02150.2;VIT_201s0010g02150.3;VIT_215s0048g02060.1;VIT_217s0053g00710.1;VIT_217s0053g00710.2;VIT_217s0053g00720.1	2	2	17.59	0.0345836	0.0217657	1.80605	0.6969	contol memb	elicitado memb	56939.4	dehydroquinate dehydratase shikimate dehydrogenase	7224.35	7419.87	8555.12	3907.01	6548.34	6376.17	5415.65	3252.77	4176.94	5520.3	5257.64	5057.85	x	x			x						x
VIT_214s0068g01710.1;VIT_211s0016g03200.1;VIT_211s0016g03200.2;VIT_211s0016g03200.3;VIT_211s0016g03200.4;VIT_211s0016g03200.5;VIT_211s0016g03200.6;VIT_219s0090g00880.1	3	2	31.34	0.0347254	0.0218319	2.93761	0.696114	contol memb	control tono	65281.7	phagocytic receptor 1b-like	6932.9	15598.9	11919.7	3706.14	3288.58	4732.99	4314.22	13170.6	11223.9	3579.49	5873.56	4298.22	x	x											x		x
VIT_216s0100g01280.1	7	7	87.08	0.0348762	0.0218804	2.27201	0.695281	elicitado tono	elicitado memb	74333.5	yellow stripe-like protein	11144.3	24625.5	11622.9	16068.6	19654.6	32183.4	11876.4	11531.3	16200.2	30785.3	28522	30682.2	x	x								x
VIT_207s0005g00840.1	2	2	27.97	0.0355522	0.022171	2.19435	0.69158	elicitado memb	control tono	23520.2	membrane steroid-binding protein 2	15664.1	37623	17392.1	15173	12996.7	14106.3	26285.5	31570.6	34912.3	17245.9	20125.2	13676.2	x	x								x
VIT_207s0191g00090.1	4	1	50.8	0.0358739	0.0222637	2.59429	0.689838	elicitado tono	elicitado memb	20735.1	60s ribosomal protein	5284.1	8931.48	5119.61	13528.2	14964.3	9088.23	6411.98	4559.24	5205.64	23575	10260.2	8132.35	x	x											x
VIT_211s0037g00490.1;VIT_211s0037g00490.2	13	4	210.62	0.0359099	0.0222637	1.92508	0.689644	control tono	elicitado memb	28894.8	14-3-3 protein	22109.3	19259.7	19628.7	18823.5	34429.9	33658.4	10984	18816.3	15346.9	18273.1	15576.6	15435.8	x	x									x
VIT_200s0153g00050.1;VIT_200s0153g00070.1;VIT_215s0024g01630.1;VIT_215s0024g01650.1	2	1	16.05	0.0359358	0.0222637	2.40538	0.689505	elicitado memb	control tono	87507.4	eukaryotic initiation factor iso-4f subunit p82-34-like	3928.98	4890.86	3546.88	2462.29	2579.26	2004.28	8643.44	3178.42	5126.02	3044.71	3032.76	1939.11	x	x								x					x
VIT_204s0008g01410.1;VIT_206s0004g06880.1;VIT_208s0217g00030.1	5	5	76.82	0.0360707	0.022324	6.14788	0.688779	elicitado tono	contol memb	25927.6	glutathione s-	34149.1	18436.6	23321.5	47942.9	22772.3	32528.1	149161	24838.6	84065.4	250502	67059.6	149106	x	x	x					x			x					x
VIT_200s0181g00010.1;VIT_200s0181g00010.2;VIT_200s0181g00010.3;VIT_216s0013g01950.1;VIT_216s0013g01950.2;VIT_218s0001g09660.1	6	6	85.76	0.0361706	0.0223362	1.48961	0.688242	contol memb	elicitado tono	24865	protein	23894.1	31434.2	19733.1	26059.2	21278	20073.1	18025.1	16852.8	17228.9	17791.1	18204.8	14394.1	x	x									x
VIT_206s0061g00640.1	8	6	130.44	0.0362155	0.0223362	4.33077	0.688001	contol memb	elicitado memb	57698.8	hexose transporter	27698.5	118693	41056.1	21778.1	24386.9	34078.6	16705.6	12010.8	14566.4	30262.3	25597.6	18875.6	x	x									x					x
VIT_216s0013g00520.1;VIT_200s1603g00010.1;VIT_205s0094g00966.1;VIT_215s0021g01410.1;VIT_215s0024g00940.1;VIT_200s0250g00080.1;VIT_213s0019g05190.1	4	2	52.22	0.0362185	0.0223362	1.73818	0.687985	elicitado memb	control tono	33027.4	protein	11556.4	11086.3	11603.5	9881.59	8339.15	8515.31	19797.8	10982.1	15692.3	16117.6	13065.3	11104.1	x	x									x				x
VIT_205s0102g00730.1	9	4	162.14	0.0362404	0.0223362	2.15818	0.687868	elicitado tono	elicitado memb	22882.4	gtp-binding protein yptm2	29586	54536.5	33831.7	35447.3	53224.3	81330.5	28101.7	27205.2	38058.9	64573.9	70473.6	66452.8	x	x								x
VIT_211s0037g00210.1	1	1	18.01	0.0367274	0.0225896	3.4769	0.685274	contol memb	control tono	31415	integral membrane hrf1-like protein	3510.48	15221.8	4961.13	2192.77	1638.02	2983.71	5675.34	6832	9794.21	5227.4	7032.24	5791.99	x	x							x		x
VIT_205s0102g01210.1;VIT_205s0102g01210.2;VIT_205s0102g01210.3;VIT_205s0102g01210.4;VIT_205s0102g01210.5;VIT_205s0102g01210.6;VIT_205s0102g01210.7	1	1	27.61	0.0368029	0.0226126	3.84434	0.684874	elicitado memb	control tono	74626.7	transmembrane 9 superfamily member 4-like	18651.5	28671.4	51657.9	4217.94	12385.9	14228.5	18299.5	45511.2	54719.3	26394.3	36300.1	36015.8	x	x									x
VIT_208s0058g00390.1	2	1	19.52	0.0369719	0.0226464	2.53359	0.683981	elicitado memb	contol memb	42244.4	protein trigalactosyldiacylglycerol chloroplastic-like	1680.36	1036.76	2588.68	3408.94	3879.93	3848.8	2706.82	6165.62	4570.3	2568.01	4441.65	3899.47	x	x									x
VIT_201s0011g04810.1;VIT_207s0095g00710.1;VIT_207s0095g00710.2;VIT_207s0095g00710.3;VIT_207s0095g00710.4;VIT_207s0095g00710.5;VIT_207s0095g00710.6;VIT_207s0095g00710.7;VIT_207s0095g00710.8;VIT_207s0095g00710.9;VIT_207s0104g00820.1;VIT_207s0104g00820.2;VIT_207s0104g00820.3;VIT_207s0104g00820.4;VIT_207s0104g00820.5;VIT_207s0104g00820.6	19	4	283.11	0.0370329	0.0226604	2.26811	0.68366	control tono	contol memb	29860.4	40s ribosomal protein s4-like	30897.9	63014.4	34557.6	61046.3	80500.9	149837	51205.3	47529.6	41522.5	83844	76899.1	68469.6	x	x								x
VIT_209s0002g00610.1	4	4	58.96	0.037191	0.0227105	1.97932	0.682829	elicitado memb	control tono	41180.3	protein	24229.5	30301.9	29902.6	11061.2	14598.1	23711.2	23862.2	33305.3	40552.7	22413.8	27282.7	28021.2	x	x								x
VIT_203s0091g00080.1;VIT_203s0091g00100.1	12	12	177.85	0.0373577	0.0227605	1.92025	0.681955	control tono	elicitado memb	34079.3	40s ribosomal protein sa	63200.4	110893	61699.3	96580.5	107234	148589	69830.1	57230.3	56459	73564.4	82200.1	63390.7	x	x									x
VIT_210s0003g01360.1;VIT_210s0003g01360.3;VIT_210s0003g01360.2	3	3	50.38	0.0373829	0.0227605	2.26713	0.681824	contol memb	elicitado memb	48302.3	methylthioribose kinase	16926.2	10019	11604.4	16716.1	12348.7	7822.25	5265.78	3717.47	8020.44	10803.2	8464.02	10023	x	x									x
VIT_219s0085g00820.1;VIT_219s0085g00820.2	2	2	25.48	0.0373876	0.0227605	2.32137	0.681799	control tono	elicitado memb	57365.1	cysteine protease	21580	28108.1	28646.1	39083	72252.8	30155.7	23260.8	18788.3	18902.7	36730.8	34362.9	25197.7	x	x								x
VIT_215s0045g00370.3;VIT_215s0045g00370.1	2	2	31.74	0.0374635	0.0227834	2.20526	0.681402	contol memb	elicitado tono	61738.5	inosine-5 -monophosphate dehydrogenase	7833.94	5909.37	7427.27	6992.82	7180.4	3320.84	5320.32	3223.51	4231.33	2719.05	3835.23	3045.77	x	x									x
VIT_205s0049g01310.1	12	2	235.44	0.037587	0.0228352	1.75201	0.680759	elicitado tono	elicitado memb	58060.1	phosphoesterase family protein	44489.5	74009.5	48349.9	44853.1	67447	64534.9	46048.3	41810.6	53779.7	90812.7	82032.6	75306.3	x	x								x
VIT_205s0077g00030.1;VIT_204s0043g00370.1	11	2	178.97	0.0378005	0.0229415	2.13967	0.67965	control tono	contol memb	25095.2	60s ribosomal protein	20656.8	36607.2	19939.2	41491.5	47304.1	76393.6	33828.2	29640.9	28228.3	71006	46207.8	35091.9	x	x								x
VIT_214s0006g00350.1;VIT_214s0006g00350.2	7	7	128.97	0.0378488	0.0229474	3.05918	0.6794	elicitado tono	control tono	54156.9	ammonium transporter	53860.4	101108	85185.6	25726.4	27956.4	61777.6	57741.2	114773	137529	75861.1	116219	161134	x	x									x
VIT_207s0005g00200.1;VIT_207s0005g00200.2;VIT_217s0000g01550.1;VIT_217s0000g01550.2;VIT_217s0000g01550.3	17	9	443.38	0.0379	0.0229551	2.75664	0.679135	control tono	elicitado memb	39478.8	glutamine synthetase	247334	321740	149314	390700	444838	174387	166464	93186.6	106710	130670	162707	93914	x	x									x
VIT_201s0011g02180.1;VIT_201s0011g02180.2;VIT_201s0011g02180.3;VIT_201s0011g02180.4;VIT_201s0011g02180.5;VIT_201s0011g02180.6;VIT_201s0011g02180.7;VIT_205s0020g00100.1	2	1	25.55	0.0383605	0.0231956	1.91942	0.676765	elicitado memb	control tono	140764	katanin p60 atpase-containing subunit	9674.18	11346.3	9503.41	6167.26	5029.52	8239.69	16762.9	8889.44	11654.5	10654.3	15323.7	9732.17	x	x									x
VIT_203s0038g03730.1;VIT_203s0038g03730.2;VIT_203s0038g03730.3;VIT_218s0122g01280.1;VIT_218s0122g01280.2;VIT_218s0122g01280.3;VIT_218s0122g01280.4;VIT_218s0122g01280.5;VIT_218s0122g01280.6;VIT_218s0122g01280.7;VIT_218s0122g01280.8;VIT_218s0122g01280.9	12	12	225.54	0.038375	0.0231956	2.70919	0.676691	elicitado tono	contol memb	72589.7	rna-binding protein	58082.9	80986.8	74453.7	94963.4	114542	296540	64076.7	116311	72734.7	136896	208419	233160	x	x											x
VIT_200s1351g00010.1	3	3	48.61	0.0387078	0.0233251	2.69609	0.674992	elicitado tono	elicitado memb	144274	niemann-pick c1	8734.85	32473.7	18048.1	20647.7	21809.1	25246.8	10137.2	12101.6	14064.6	31385.9	32453.6	34037.8	x	x							x	x
VIT_206s0004g05700.1	1	1	18.86	0.0387238	0.0233251	4.25861	0.674911	elicitado memb	elicitado tono	17604	rna recognition motif-containing protein	26634.5	5897.09	30905.3	21295.9	16727.3	10047.6	62991.7	61546.5	47174.8	21178.9	10814.1	8328.29	x	x									x					x
VIT_203s0017g02000.1	3	1	26.86	0.0387626	0.0233251	1.52919	0.674714	contol memb	elicitado tono	25558.1	glutathione s-	211073	218144	211853	120919	203540	170566	187361	254699	197456	158847	141283	119091	x	x								x
VIT_213s0067g01990.1	2	1	28.58	0.0387851	0.0233251	2.17415	0.674599	control tono	elicitado memb	28928	udp-glucose flavonoid 3-o-glucosyltransferase 6-like	8388.79	3194.37	6001.61	7340.97	5176.02	5857.91	3249.71	3199.47	2002.36	7428.37	5351.73	5504.29	x	x									x
VIT_209s0002g00350.1;VIT_209s0002g00350.2;VIT_209s0002g00350.3	1	1	17.3	0.0393191	0.0236224	2.67248	0.671902	contol memb	elicitado tono	57793	phox domain-containing protein	22376.2	17606	14425.5	14231.7	29742.4	8792.31	21615.6	18310	14138.4	4109.2	9157.28	7092.09	x	x									x
VIT_206s0004g03410.1;VIT_208s0040g02420.1;VIT_213s0019g03640.1	8	7	130.38	0.0396217	0.0237082	2.08588	0.670386	control tono	elicitado memb	26148.9	proteasome subunit alpha type-5-a	41491.8	63202.3	40587.5	50190.2	87683.5	47807	29534.9	26469.9	33013.3	56686.9	57165.1	38544.2	x	x									x
VIT_217s0000g07190.1;VIT_217s0000g07190.2;VIT_204s0008g05870.1;VIT_204s0008g05870.2;VIT_204s0008g05870.3;VIT_214s0108g01500.1;VIT_214s0108g01500.2;VIT_214s0108g01500.3	4	3	78.63	0.0397752	0.0237489	3.10236	0.669621	elicitado tono	elicitado memb	15766.2	40s ribosomal protein s23	43921	72293.1	34097.9	52510.3	117013	51080.5	47311.8	19036.8	29531.6	123646	105574	68234.9	x	x											x
VIT_209s0002g00810.1;VIT_209s0002g00810.2;VIT_209s0002g00810.3;VIT_209s0002g00810.4;VIT_209s0002g00810.5;VIT_209s0002g00810.6;VIT_209s0002g00810.7	23	23	403.8	0.0398489	0.0237489	1.60878	0.669255	contol memb	elicitado tono	101413	heat shock protein 101	44615.5	54436.9	45098.1	27193.2	48150.3	38331	36968.1	27428.4	29617.4	29447.6	31979.6	28175.3	x	x			x						x
VIT_209s0002g03250.1;VIT_204s0008g00490.1;VIT_211s0016g02940.1;VIT_211s0016g02940.2	2	2	23.47	0.040037	0.0237984	1.7914	0.668321	contol memb	control tono	31820.4	aldolase-type tim barrel family protein	7456.56	8556.29	6816.03	5372.96	4153.65	3216.98	6394.19	5213.87	9305.71	6713.82	5232.13	5470.21	x	x								x
VIT_218s0001g07360.1	3	3	54.44	0.0400518	0.0237984	2.17474	0.668248	control tono	elicitado memb	14342	profilin 1	23900.8	46348.5	20337.5	43153.4	40205.6	26697.4	12660.8	19256.6	18689.2	17048.2	21774.9	20238.5	x	x									x
VIT_215s0046g00360.1	5	4	67.41	0.0404719	0.0239762	1.56174	0.666177	control tono	contol memb	18219.7	universal stress protein a-like protein	19538.3	24607.2	16248.3	35734.8	29668.3	28916.6	27122.6	18403.9	23100.1	27025.5	25922.3	23231	x	x								x
VIT_201s0011g01960.1;VIT_201s0011g01960.2;VIT_200s0788g00010.1;VIT_201s0011g01960.3;VIT_211s0052g01770.1;VIT_214s0030g01630.1;VIT_200s0194g00230.1;VIT_201s0011g01960.4	6	6	81.17	0.0410067	0.0241968	1.87043	0.663566	elicitado tono	control tono	52976.2	aspartyl protease family protein	14347.2	25313.8	12961.3	13149.2	14721.5	14609	17713.2	18041.8	18859.6	31720.6	26957.6	20777.2	x	x							x		x
VIT_210s0092g00230.1;VIT_210s0092g00230.2	8	8	131.19	0.0411458	0.024231	1.9053	0.662891	control tono	elicitado memb	27745	proteasome subunit alpha type	39072.6	64930.9	35628.9	61362.9	64366.9	52767.5	33843.7	28323.9	31516.8	41487.6	47017.2	27409.3	x	x									x
VIT_208s0105g00440.1	2	2	22.59	0.0411461	0.024231	2.23122	0.66289	control tono	elicitado memb	18700.4	lsd1-like protein	9222.8	9732.51	4619.75	13867.5	12127.2	12335.9	4380.15	6463.88	6335.13	12257.6	6913.33	7960.15	x	x								x
VIT_216s0098g01270.1;VIT_206s0009g01880.1;VIT_206s0009g01880.2;VIT_206s0009g01880.3	2	2	31.04	0.0414752	0.0243039	2.17704	0.661301	elicitado memb	control tono	25182.8	#ï¿½NOMBRE?	35606.6	29686.4	47771.3	13540.9	19711.5	28516.5	29110.3	54961.8	50400.9	32914.9	43455.4	53723.4	x	x									x
VIT_211s0037g00730.2;VIT_211s0037g00730.3;VIT_211s0037g00730.1	7	7	79.3	0.0414763	0.0243039	2.08263	0.661295	elicitado tono	elicitado memb	41057.5	vacuolar protein sorting-associated protein 26-like	29974.1	39128.9	24656.9	22417.6	41292.5	37348.6	20402.2	16046.1	30660.6	45082	48968.4	45712.3	x	x								x
VIT_209s0002g00880.1;VIT_209s0002g00880.2;VIT_209s0002g00880.3;VIT_209s0002g00880.4;VIT_209s0002g00880.5;VIT_209s0002g00880.6;VIT_211s0016g00700.2;VIT_211s0016g00700.3;VIT_211s0016g00700.4;VIT_211s0016g00700.1;VIT_211s0016g00700.5	2	1	15.16	0.0421976	0.0246309	1.90966	0.657848	control tono	elicitado memb	132014	protein	17700	20406.8	14132	22252.3	29386.2	43003.2	17980.7	13294.4	18284.3	28340.3	29133.6	18425.2	x	x								x
VIT_206s0004g04510.1;VIT_213s0019g00930.1	5	3	61.87	0.042509	0.0247432	1.77627	0.656374	elicitado memb	control tono	45924.8	oligouridylate binding protein 1b	12890	18558.9	10949.5	8064.82	9339.4	11766	19260.5	16654.9	15898.9	14882.2	11088.9	9606.38	x	x								x
VIT_215s0021g00480.1;VIT_215s0021g00480.2;VIT_202s0012g00740.1;VIT_202s0012g00740.2;VIT_201s0011g05800.1;VIT_201s0011g05800.2;VIT_202s0012g00740.3;VIT_202s0012g00740.4;VIT_202s0012g00740.5;VIT_202s0012g00740.6;VIT_202s0012g00740.7	42	2	950.37	0.0425146	0.0247432	2.34669	0.656348	control tono	elicitado memb	71633	heat shock protein 70	56322.5	64908.6	27526.6	77624.8	58206.8	36447.9	31029.9	17739.1	24644.9	30820.9	27116.4	20881	x	x									x
VIT_200s0264g00030.1;VIT_200s0264g00030.3;VIT_200s0264g00030.2;VIT_214s0036g01250.1;VIT_214s0083g00540.1;VIT_214s0083g00540.2;VIT_214s0083g00540.3;VIT_214s0083g00540.7	16	15	231.85	0.0426308	0.0247866	1.94943	0.6558	contol memb	elicitado tono	69560	dynamin-related protein 1e	51589.6	78143.5	41947.7	52926.6	36542.7	42568.7	52557.4	39355.4	43292	36685.2	24252.6	27129.5	x	x									x
VIT_208s0007g05430.1	18	10	317.47	0.0429186	0.0248931	1.81865	0.65445	control tono	elicitado memb	98813	aconitate hydratase 1	48464.2	36531.4	28648.5	59725.1	76763.8	43460.3	41324.2	22446.9	35175.3	54861.6	53717.7	64253.9	x	x								x
VIT_204s0008g05330.1;VIT_209s0002g06660.1	1	1	19.7	0.0429394	0.0248931	3.94082	0.654352	elicitado tono	control tono	19240.3	pyruvate cytosolic isozyme-like	8654.8	7287.59	5503.71	5865.28	10213.3	4313.69	22016.8	5283.18	11605.8	44437.2	17473.6	18451.4	x	x									x
VIT_207s0130g00480.2;VIT_207s0130g00480.1;VIT_207s0130g00480.4;VIT_207s0130g00480.3	4	4	47.55	0.0433731	0.0250289	2.47516	0.652331	contol memb	elicitado tono	48907.2	dead-box atp-dependent rna helicase 56	13782.2	19787.5	12584.2	12835.5	8432.13	6637.64	13271.6	7004.56	7575.66	8121.58	6267.73	4257.54	x	x									x
VIT_215s0021g01420.1;VIT_215s0021g01420.2;VIT_200s0125g00180.1;VIT_208s0007g05140.1;VIT_208s0007g05140.2;VIT_208s0007g05140.3;VIT_208s0007g05140.4;VIT_208s0007g05140.5;VIT_212s0028g03880.1	4	4	78.66	0.043394	0.0250289	3.82239	0.652234	elicitado tono	contol memb	24580.2	transmembrane protein	5549.87	3048.08	8698.58	4967.59	9961.74	18936.5	9200.9	16879.7	9289.27	15758.4	23556.8	26798.8	x	x									x
VIT_212s0059g01490.1	5	5	73.89	0.0434259	0.0250289	1.83716	0.652086	control tono	elicitado memb	39814	protein	22041.4	26167.1	23086.7	26948.2	52896.6	43658.7	20597.1	27921.8	18706.4	27056.3	32313.9	25160.5	x	x								x
VIT_211s0016g01260.1	1	1	16.94	0.0437737	0.025169	4.95828	0.650479	elicitado tono	contol memb	12698.5	upf0451 protein c17orf61 homolog	4269.51	8120.5	8541.41	5376.63	15130.3	30944.6	6469.28	21489.1	11807.8	31268	38026.4	34489.4	x	x									x					x
VIT_213s0067g01710.1;VIT_206s0004g07100.1	1	1	15.73	0.0437906	0.025169	1.9829	0.650401	control tono	contol memb	125046	rna polymerase-associated protein ctr9 homolog	39962.5	76248.5	56912	86725.8	106420	150140	80046.5	62383.7	55996.8	81710	80527.1	60287.8	x	x								x
VIT_205s0049g01520.1	2	2	26.49	0.0438362	0.025169	1.72668	0.650191	contol memb	elicitado tono	39144.2	eukaryotic translation initiation factor 2 subunit alpha	10903.2	21512.9	12150.2	14095.4	11813.5	15234.1	10026	7845.86	9842.36	8322.5	10065.1	7422.79	x	x							x		x
VIT_206s0004g07060.1;VIT_206s0004g07060.2;VIT_206s0004g07060.3;VIT_208s0058g00320.1;VIT_208s0058g00320.2	2	2	32.22	0.0438452	0.025169	3.56419	0.65015	control tono	elicitado memb	18574.9	cyanate hydratase	6575.23	3941.98	10338.9	20243.2	24861.3	13806.2	3678.88	7263.69	5585.93	3338.73	10656.8	11071.6	x	x									x
VIT_205s0062g01190.2;VIT_205s0062g01190.1;VIT_205s0062g01190.3;VIT_205s0062g01190.4;VIT_205s0062g01190.5;VIT_205s0062g01190.6;VIT_205s0062g01190.7	5	5	53.59	0.0438803	0.025169	1.60936	0.649989	contol memb	elicitado memb	121715	ubiquitin-activating enzyme e1	17743.8	15762	17034.2	12189.3	12418.6	7896.75	13158.4	7814.09	10431.3	13164.5	12257.5	11373.5	x	x									x
VIT_218s0001g05630.1	4	4	65.92	0.0440993	0.0252702	2.41953	0.648984	control tono	elicitado tono	35939.3	pirin-like protein	26875.6	18629.6	16335.7	23626.9	36412.3	15937.9	12004.7	9480.32	16828.2	6487.89	12555.5	12358.1	x	x									x
VIT_208s0058g00640.1;VIT_208s0058g00640.2	7	4	101.91	0.0443684	0.0253756	1.62976	0.647755	elicitado memb	control tono	81897	far upstream element-binding protein	23906.5	40302.9	24190.3	21183.4	24293.8	21444.4	40727.8	32467.4	35870.9	26716.6	26000.1	20611.8	x	x								x
VIT_207s0031g00050.2;VIT_207s0031g00050.1	7	7	98.72	0.044423	0.0253825	2.22154	0.647507	contol memb	elicitado tono	47667.7	sec14 cytosolic factor family protein	33352.2	45720.4	21457.7	27144	19371.2	20872.9	26825.7	17020.5	27301.7	17911.1	13537.9	13803.5	x	x								x
VIT_219s0014g02870.1	9	7	165.88	0.0448395	0.0255959	2.06475	0.645619	contol memb	elicitado tono	41529.7	cysteine proteinase	76960.9	142410	67925	52607.3	79236.3	72690.2	82090.6	81973.4	73345.5	45796.4	55542.8	37804.4	x	x								x
VIT_208s0007g01630.1;VIT_208s0007g01630.2	1	1	15.27	0.045004	0.0256406	1.94457	0.644878	elicitado memb	elicitado tono	57021.5	hydrolyzing o-glycosyl	8645.19	14234.4	10494	10293.2	6622.96	12558	10351.7	15545.8	10315.3	6654.9	5594.44	6373.17	x	x								x
VIT_206s0004g00240.1;VIT_206s0004g00240.2	26	3	523.55	0.0453564	0.0257667	3.5663	0.643296	contol memb	elicitado memb	51039.6	tubulin beta-2 beta-3 chain	34175.4	87560.4	34759.7	21247.1	29611.5	16520.7	25263.2	8553.17	10065.5	23702.3	24433.1	14117.2	x	x									x
VIT_217s0000g09840.1	12	10	197.91	0.0454329	0.0257667	2.23601	0.642955	contol memb	elicitado tono	64892.1	tcp-1 cpn60 chaperonin family protein	104354	111493	66364.3	123116	84026.6	46567.2	58371.6	45018	53259	50909.9	41341.2	33960.6	x	x									x
VIT_206s0009g02410.1;VIT_206s0009g02410.2	29	6	632.48	0.045638	0.0258288	3.91049	0.64204	control tono	elicitado memb	53762.9	s-adenosyl-l-homocysteine hydrolase	76703.5	55055.7	22544.4	114075	91619.3	32588.6	23095.7	17406.8	20431.7	28558.9	25908.6	25288.3	x	x									x
VIT_201s0010g01840.1	7	6	124.7	0.0457471	0.025866	2.43891	0.641555	control tono	elicitado tono	24589.4	elongation factor 1-beta	27026.8	62201.5	21119.8	41581.1	43918.4	30194.4	28033.3	14702.4	16807.1	19209.5	15340.3	12886.9	x	x							x		x
VIT_207s0151g00690.1	1	1	18.42	0.0461612	0.0260207	1.90719	0.639724	elicitado tono	control tono	31727.6	protein	50832.3	43481.1	41951.3	17373.3	40311.2	22177.8	46811.5	33196.4	42457.3	55719.9	57039.7	39553.2	x	x									x
VIT_219s0027g00760.1;VIT_219s0027g00760.2;VIT_203s0017g02065.1;VIT_212s0055g01160.1;VIT_212s0055g01160.2;VIT_212s0055g01280.1;VIT_212s0055g01280.2;VIT_212s0055g01280.3	4	4	45.66	0.0461924	0.0260207	1.95112	0.639586	control tono	elicitado memb	22604.4	proteasome subunit beta type	23275.2	33542.2	16500.2	34556	30006.7	28760.1	18020.8	12655.9	17153.7	22329.7	25842.7	16606.1	x	x									x
VIT_204s0044g00710.1;VIT_204s0044g00710.3;VIT_204s0044g00710.5;VIT_204s0044g00710.2;VIT_204s0044g00710.4;VIT_204s0044g00710.6;VIT_204s0044g00710.7	46	45	900.12	0.0461957	0.0260207	1.50811	0.639572	control tono	elicitado tono	94947.4	eukaryotic translation elongation	253206	191579	265637	314445	454472	289710	276962	253986	257694	222052	255760	224145	x	x									x
VIT_209s0054g00890.1;VIT_209s0054g00890.2;VIT_209s0054g00890.3;VIT_204s0008g02580.1;VIT_204s0008g02580.2	11	11	205.97	0.0462881	0.0260481	1.59076	0.639165	contol memb	elicitado tono	51433.4	udp-glucose pyrophosphorylase	35577.7	56354.2	29190	41791.8	38634.5	38372.1	25872.1	27621	28770.8	20030.3	26978.8	29131.8	x	x							x		x
VIT_203s0063g02100.1;VIT_204s0023g01220.1	33	33	720.54	0.0466258	0.0262134	1.66891	0.637685	elicitado tono	contol memb	69006.5	v-type proton atpase catalytic subunit a	67709.5	108757	69688.1	90015	157218	135014	101959	76027.2	91719.6	127765	154396	128648	x	x								x
VIT_207s0031g02490.2;VIT_207s0031g02490.1;VIT_200s0357g00130.1;VIT_200s0357g00130.2;VIT_201s0011g00150.1;VIT_204s0008g01320.1;VIT_204s0008g01320.2;VIT_204s0008g01320.3;VIT_204s0008g01320.4;VIT_204s0008g01320.5;VIT_204s0008g01320.6;VIT_204s0008g01320.7;VIT_204s0008g01320.8;VIT_204s0044g01190.1;VIT_204s0044g01880.5;VIT_205s0020g01250.1;VIT_205s0051g00540.1;VIT_205s0094g01080.1;VIT_205s0094g01080.2;…	12	12	210.09	0.0472199	0.0264476	2.15191	0.635102	elicitado memb	control tono	48811.5	dolichyl-diphosphooligosaccharide--protein glycosyltransferase 48 kda subunit	35502.3	57489.4	41063.2	22108.8	22506.3	39411.1	40141.4	77078.7	63596.8	44728.5	37347	41620.4	x	x								x
VIT_209s0054g01090.1;VIT_209s0054g01180.1;VIT_209s0018g00630.1;VIT_209s0054g01250.1;VIT_209s0054g01550.1;VIT_209s0054g01110.1;VIT_209s0054g01110.2;VIT_209s0054g01200.1	5	3	62.43	0.04722	0.0264476	1.73033	0.635101	elicitado memb	elicitado tono	55495.3	protein	8881.3	12678.5	12430.9	6436.42	7095.19	12560.5	13033	17585.2	13557.2	7885.32	8462.37	9182.42	x	x								x
VIT_204s0023g00820.1;VIT_204s0023g00820.2	9	6	110.22	0.0482233	0.0268579	1.63361	0.630802	elicitado tono	control tono	109537	cycloartenol synthase	14564.7	23502.3	14017	12032	14005.5	15886.4	13723.7	15124.5	17908.2	23478.2	24657.9	20351.4	x	x							x		x
VIT_214s0060g00930.1	5	5	68.48	0.0483776	0.0269187	1.86389	0.630148	elicitado memb	elicitado tono	35216.1	uncharacterized protein	16434.6	29940.6	17744.4	12328.9	15847.8	20396.1	20036.4	29942.1	24600.7	13497	14031.4	12484.3	x	x								x
VIT_200s1667g00010.1;VIT_200s2279g00010.1;VIT_216s0115g00160.1;VIT_219s0085g00850.1;VIT_219s0085g00850.2	4	2	76.15	0.0486466	0.0269927	1.4749	0.629011	contol memb	control tono	59816.9	protein	23439.4	26011.1	22682	13047.4	21852.5	14006.7	25756.5	18480.7	22341.7	18472.6	15560.2	16531.4	x	x								x
VIT_212s0142g00670.1;VIT_212s0142g00670.2;VIT_212s0142g00670.3;VIT_202s0012g01835.1;VIT_203s0038g01350.1;VIT_214s0060g00060.1;VIT_218s0001g02040.1	2	2	21.27	0.0493645	0.0273146	2.80281	0.626003	control tono	elicitado memb	35000.5	cell division control	9686.58	18573	7054.04	14965.8	12404.1	15611.8	2056.94	6760.35	6517.93	11670.9	9251.3	10268.9	x	x									x
VIT_205s0029g00330.1;VIT_210s0523g00030.5	2	2	24.48	0.0494693	0.0273473	1.76999	0.625567	elicitado memb	control tono	71188.4	dead-box atp-dependent rna helicase 53-like	15976.4	17701.7	18259.9	9552.37	10195.5	10437.4	19989.3	10929.4	22509.1	15875.7	13262.6	10991.6	x	x								x					x
VIT_213s0019g01430.1;VIT_200s0787g00020.1;VIT_207s0005g06130.1	36	13	758.35	0.049755	0.0274796	3.95543	0.624382	control tono	elicitado memb	53807.9	s-adenosyl-l-homocysteine hydrolase	253793	223163	82388	381390	350448	112560	81359	53986.3	78133.1	114469	97369.1	88311.8	x	x									x
VIT_201s0137g00420.1	50	15	1146.35	0.0500014	0.0275391	2.61422	0.623366	control tono	elicitado memb	71568.6	heat shock	215506	262340	89958.8	320457	223026	137047	113257	61282.3	85779.6	104120	97563.1	72326.9	x										x
VIT_202s0025g03380.2;VIT_202s0025g03380.1;VIT_216s0050g00730.1;VIT_216s0050g00760.1;VIT_216s0050g00760.2;VIT_216s0050g00760.3;VIT_216s0050g00760.5;VIT_216s0050g00760.6	4	3	61.07	0.0500577	0.0275447	2.77218	0.623133	control tono	elicitado memb	29953.6	proteasome subunit beta type	31256.1	40014.4	16820.8	47076.3	44428.8	19941.6	15234	11446.8	13521.1	23968.5	24455.7	16557.9	x										x
VIT_200s1372g00020.1	10	9	188.7	0.050124	0.0275556	1.76888	0.622861	control tono	elicitado memb	34188.3	ww domain-containing oxidoreductase-like isoform 1	49469.7	62708.6	34799.6	57778	72738.5	86208.7	50871.2	34100.1	37550	51114.5	39939.3	40173.1	x										x
VIT_208s0040g02490.1;VIT_208s0040g02490.2;VIT_208s0040g02490.3;VIT_208s0007g04750.2;VIT_208s0007g04750.4;VIT_208s0007g04750.5;VIT_208s0007g04750.6;VIT_208s0007g04750.3;VIT_208s0007g04750.1	1	1	39.58	0.0501962	0.0275699	2.98704	0.622565	elicitado tono	elicitado memb	6098.9	small gtp-binding protein	23862.9	46869.1	31292.7	22554.9	39342.3	20209.5	11548.9	18294.6	30271.1	36769.4	84145.3	58649.5	x										x
VIT_207s0129g00180.1;VIT_207s0129g00180.2;VIT_207s0129g00180.3;VIT_207s0129g00180.4;VIT_207s0129g00180.5;VIT_207s0129g00180.6;VIT_207s0129g00110.1	8	1	148.05	0.050921	0.0279422	2.49151	0.619608	elicitado tono	elicitado memb	24072.8	ras-like protein	18557.4	44802.2	19155.3	26317.2	41038.3	71609.1	17388.5	18348.5	25611.5	58149.5	45942.2	48758.8	x												x
VIT_212s0035g01740.1;VIT_212s0035g01740.2;VIT_212s0035g01740.3;VIT_212s0035g01740.4;VIT_203s0110g00120.1;VIT_202s0087g00010.1;VIT_203s0038g00540.1;VIT_215s0107g00170.1	6	3	85.1	0.05108	0.0279898	2.05534	0.618964	elicitado memb	control tono	111834	calcium-transporting atpase plasma membrane-type	9294.55	18044	12190.2	5812.04	6430.73	11597.7	12060.6	18908.6	18031.2	13276.6	13237.4	14986.2	x										x
VIT_210s0003g02650.1;VIT_210s0003g02650.2;VIT_210s0003g02650.3;VIT_200s0260g00080.1	16	10	249.36	0.0511018	0.0279898	1.84313	0.618876	elicitado memb	elicitado tono	100354	dynamin-like protein	35566	63459.5	34641.7	22559.4	30429.5	26706.4	57887.2	30691.5	46795.2	28894.2	25688	18865.6	x									x
VIT_201s0026g00340.1;VIT_219s0015g00470.1;VIT_219s0015g00470.2	3	3	58.45	0.0511606	0.0279963	2.30777	0.618638	elicitado tono	elicitado memb	15715.2	60s ribosomal protein	22643.3	44294.3	20142.6	47349.3	54920.8	44922.5	24746.9	21165.7	22249.4	82594.6	44809.6	29897.8	x									x
VIT_206s0004g05870.1	7	6	71.88	0.0513298	0.0280631	2.23034	0.617956	control tono	elicitado memb	79264.6	threonyl-trna synthetase	52476.9	40310.3	26177.1	76217.8	53252.3	33337.5	25640.4	22409	24947.4	33833.5	26517.8	27798.9	x										x
VIT_201s0026g00240.1	22	1	486.34	0.0516706	0.0281976	3.74191	0.616588	contol memb	elicitado tono	50901.4	tubulin beta-2 beta-3 chain	5943.9	13496	3578.9	3375.5	3956.24	4252.61	3757.09	2141.05	2302.8	3595.1	1336.9	1219.6	x										x
VIT_211s0016g02700.1;VIT_211s0016g02700.2;VIT_211s0016g02700.3	3	3	36.38	0.051731	0.0282047	3.17542	0.616346	control tono	elicitado tono	34776	spermidine synthase	20575.5	10489.6	17176	24842.3	17022.2	8828.73	12719.8	2509.04	5475.03	4609.74	4484.14	6870.39	x										x
VIT_205s0102g00875.1;VIT_205s0102g01010.1;VIT_205s0102g01030.1;VIT_205s0102g01040.1;VIT_200s0335g00090.1;VIT_200s0467g00010.1;VIT_200s2434g00005.1;VIT_201s0011g00640.1;VIT_202s0154g00410.1;VIT_203s0038g02970.1;VIT_203s0038g02970.2;VIT_203s0038g02970.3;VIT_203s0038g02970.4;VIT_205s0102g00826.1;VIT_205s0102g01055.1;VIT_205s0102g01064.1;VIT_205s0102g01066.1;VIT_207s0031g00904.1;VIT_207s0095g00040.1;…	2	2	25.97	0.0521444	0.0283781	2.04449	0.614699	elicitado memb	elicitado tono	48514.6	iaa-amino acid hydrolase ilr1-like 4	7940.85	5922.28	7217.18	6747.6	5555.22	2461.47	7695.19	8691.77	11273.9	3892.12	4839.72	4797.64	x									x
VIT_210s0003g02060.1	3	1	24.1	0.0522039	0.0283846	4.98171	0.614462	elicitado tono	contol memb	185676	disease resistance protein at1g59780-like	1827.94	1516.12	887.539	2521.46	3329.61	1106.82	5005.64	1687.78	1553.42	11360	3415.32	6305.29	x										x					x
VIT_204s0008g06570.1;VIT_204s0008g06570.2;VIT_204s0008g06570.4;VIT_204s0008g06570.5	2	2	21.93	0.0526825	0.0286187	1.70148	0.612571	contol memb	elicitado tono	52852.3	integrin-linked protein kinase family protein	6659.63	9406.6	6608.62	5846.72	4945.33	3087.4	5492.23	4897.23	5706.16	5264.12	4108.39	3954.01	x									x
VIT_209s0002g03440.1;VIT_201s0010g00540.1;VIT_201s0010g00540.2;VIT_201s0010g00540.3;VIT_201s0010g00540.4;VIT_213s0067g02280.1;VIT_213s0067g02280.2;VIT_213s0067g02280.3;VIT_214s0083g00930.1;VIT_214s0083g00930.2;VIT_218s0001g12130.1	2	2	35.28	0.0534787	0.0289983	2.35014	0.609457	control tono	elicitado memb	28337.6	chorismate mutase	6329.86	5834.47	4323.59	10391.1	4580.34	6428.94	3847.59	2628.12	2630.3	5490.58	2883.21	2296.3	x										x
VIT_205s0136g00260.1	2	1	17.92	0.0538199	0.0291037	2.31207	0.608136	elicitado memb	elicitado tono	81107.3	type receptor kinase	8713.47	12175.4	6835.66	7310.24	6547.84	7648.63	18317.6	10220	11288.2	8972.15	4821.85	3431.16	x									x
VIT_208s0058g00570.1;VIT_208s0058g00570.2;VIT_208s0058g00570.3;VIT_208s0058g00570.4;VIT_208s0058g00570.5	14	4	239.11	0.0540736	0.0292128	2.07154	0.607158	control tono	elicitado memb	42995.8	chalcone synthase	20020.6	20599.8	10084.2	27746.6	23091.5	16827.6	13054.3	8522.85	11087.3	13715.1	14139.8	14584	x										x
VIT_215s0021g02230.1	3	3	55.21	0.0541464	0.0292128	2.52268	0.606878	control tono	elicitado memb	12078.6	light-inducible protein atls1	12146.8	25424.3	10877.2	41886.9	20859.7	20350.8	11341.9	9510.44	12087.8	13082	15608.7	15101.7	x										x
VIT_206s0004g02120.1	14	14	230.92	0.0548762	0.029554	1.60251	0.60409	control tono	elicitado memb	59399.5	t-complex protein 1 subunit alpha-like	61397	66565.2	48969.9	61692.5	84207.7	71620.6	56029.9	34456.7	45250.5	60222.3	45692.3	47380.6	x										x
VIT_212s0035g00280.1;VIT_218s0041g00680.1	1	1	18.01	0.0549008	0.029554	3.49896	0.603996	elicitado tono	contol memb	59773.1	2-oxoglutarate malate translocator	4191.32	10589	8073.15	4417.33	4714.06	18452.4	7235.35	20720.8	11577.1	24326.3	30419.3	25217.6	x										x
VIT_204s0023g02570.1;VIT_204s0023g02570.2;VIT_206s0004g07740.1	4	4	62.11	0.0550459	0.0296054	3.09066	0.603446	elicitado memb	control tono	67913	transmembrane 9 superfamily member 3-like	5925.72	13576.2	11962	3396.26	3035.34	7787.65	7843.24	19367.7	16735.9	4454.28	6426.99	8211.55	x												x
VIT_205s0102g00120.1;VIT_205s0102g00120.2;VIT_202s0025g03590.1;VIT_204s0008g06780.1;VIT_204s0008g06780.2;VIT_204s0008g06780.3	4	4	52.87	0.0550999	0.0296077	1.77625	0.603241	elicitado tono	contol memb	37092.6	peroxidase 72	7040.39	8978.79	10050.9	7613.37	10917.8	13276.5	10338.9	12893.8	13144.3	19074.9	14946.2	12286	x										x
VIT_211s0016g01070.1	6	6	83.1	0.0552212	0.0296287	2.29087	0.602783	control tono	elicitado memb	18802.2	glutathione peroxidase	20416.5	34000	17745.6	58699	26557.7	52790.3	23582.7	15915.9	20761.1	28340.7	19790.4	19404.9	x										x
VIT_201s0011g01570.1;VIT_201s0011g01570.2;VIT_201s0011g01570.3	1	1	19.88	0.0555009	0.0297062	3.21966	0.601728	elicitado memb	control tono	40433.7	cysteine protease	6885.87	9128.52	10986.1	2586.78	10110.2	4894.74	25562.2	16333.6	14743.6	7939.78	11658	3850.93	x										x
VIT_204s0008g03620.1	12	12	197.04	0.0558778	0.0298104	1.50929	0.600316	contol memb	control tono	58452.4	coatomer subunit delta	79418.2	75936.8	80177.2	45499.3	59454.6	51101.5	84161.6	53968.2	58892.7	57112.7	64441.7	44840.2	x									x					x
VIT_216s0050g00850.1;VIT_206s0004g06150.1;VIT_216s0050g01310.1	9	9	120.43	0.05608	0.0298915	1.96503	0.599561	contol memb	control tono	110737	uncharacterized protein kiaa0090 homolog	19301.7	26876.7	27365.4	11702.2	9153.25	16570.8	15474.8	26657.2	30884	17410.3	21642.8	30259.4	x										x
VIT_214s0030g01560.1;VIT_214s0030g01540.1;VIT_214s0030g01540.3;VIT_214s0030g01540.4;VIT_214s0030g01540.5;VIT_214s0030g01540.6;VIT_214s0030g01540.8;VIT_205s0094g00780.1;VIT_214s0030g01490.1;VIT_214s0030g01540.10;VIT_214s0030g01540.11;VIT_214s0030g01540.2;VIT_214s0030g01540.7;VIT_214s0030g01540.9	2	2	44.74	0.0563872	0.0300284	1.30288	0.598419	elicitado memb	control tono	30835.6	uncharacterized protein loc100249100	34092.7	42173.5	37918.9	31873	32102	29351.5	41550.5	42723.6	37319.2	40748.8	34158.1	30459.2	x									x
VIT_208s0056g01070.1;VIT_208s0056g01070.2	14	14	274.67	0.0565025	0.0300629	1.80323	0.597992	control tono	elicitado tono	75736.1	cysteine synthase	90161.3	133804	69258	135338	95868.7	78243.6	77948	53206.8	67377.6	65253.2	54717.9	51637.9	x										x
VIT_209s0002g01460.1;VIT_205s0049g02270.1;VIT_205s0049g02280.1;VIT_218s0001g11660.1;VIT_205s0051g00660.1;VIT_205s0051g00660.2;VIT_205s0077g02060.1;VIT_215s0048g02020.1	2	2	28.93	0.0567619	0.030147	2.54956	0.597034	elicitado tono	elicitado memb	53850.6	multidrug resistance	7862.73	18754.4	5769.17	11424.8	14145.9	13270.5	7029.33	4916.74	5850.72	20479.4	13885.8	11008.7	x									x
VIT_212s0134g00430.1;VIT_212s0134g00430.2	22	3	354.06	0.0569798	0.0302172	1.75997	0.596232	control tono	elicitado memb	26349.3	40s ribosomal protein s3	37032.5	75142.3	52129	67279	81657.2	111458	53187	46766.1	48001	106991	75680.5	66603.2	x									x
VIT_206s0004g07940.1;VIT_206s0004g07940.2;VIT_213s0067g02700.1	5	4	71.38	0.0569956	0.0302172	1.89622	0.596174	control tono	elicitado tono	27326	adenine nucleotide alpha hydrolases-like protein	12149.4	23169.5	13321.2	18301.2	17298.2	13884	20498.3	11852.4	11362.7	8294.18	9899.23	7902.37	x								x		x
VIT_200s0218g00150.1;VIT_200s1564g00005.1;VIT_200s0218g00190.1;VIT_200s0218g00170.1	2	2	29.93	0.0570809	0.0302355	2.24923	0.595861	elicitado tono	elicitado memb	14664.8	40s ribosomal protein s26-2-like	30576.9	38361	23567.5	30308.7	41123.2	34313.2	25454.3	18847.7	22783.9	74912.1	45250.6	30728.9	x									x
VIT_202s0154g00080.1;VIT_216s0022g00680.1;VIT_216s0022g00680.2;VIT_216s0022g00680.3;VIT_216s0022g00680.4	4	4	52.42	0.0571517	0.0302461	1.46439	0.595602	elicitado memb	control tono	99644.3	protein	23154.3	14108.1	22810.1	16181.8	14306.8	12549	19536.7	21605.1	21881.8	16030.4	16373.5	14912	x									x
VIT_212s0034g01950.1;VIT_212s0034g01910.1;VIT_212s0034g01930.1;VIT_212s0034g01890.1;VIT_207s0031g01530.1;VIT_212s0034g01980.1;VIT_212s0034g01980.2;VIT_212s0034g01980.3	11	11	163.88	0.0572965	0.0302959	1.53509	0.595072	elicitado tono	elicitado memb	66007.6	monocopper oxidase-like protein sku5	54412.1	67896.8	57232.9	38336.6	58377.5	64709.9	45650.2	48519.2	41902.4	75222.5	62975.1	70685.4	x										x
VIT_207s0191g00030.1;VIT_213s0064g01300.1;VIT_213s0064g01300.2	4	1	66.82	0.0574497	0.030323	2.12017	0.594512	control tono	elicitado memb	38667.8	glutelin type-a	5565.88	12498	4882.48	10367.1	11141.4	10298.8	3992.31	3939.51	7070.42	8382.27	9408.55	9739.93	x									x
VIT_217s0000g08260.1;VIT_217s0000g08260.2;VIT_217s0000g08260.3	3	1	39.13	0.0576164	0.030384	2.42334	0.593906	control tono	elicitado memb	24961.8	gtp-binding protein	1939.37	3384.56	2751.09	3156.51	4404.15	5853.03	1546.85	1754.73	2233.63	4705.1	4987.08	2047.46	x									x
VIT_209s0018g01140.1;VIT_209s0018g01140.2;VIT_209s0018g01140.3;VIT_209s0018g01140.4;VIT_209s0018g01140.5;VIT_209s0018g01140.6;VIT_209s0018g01140.8	2	1	26.67	0.0578024	0.0304551	3.14866	0.59323	contol memb	elicitado tono	95038.5	kinesin light	3954.48	4559.18	1971.81	1573.14	1943.57	1508.04	1880.45	789.629	2516.13	779.151	1069.04	1481.95	x										x
VIT_217s0000g02010.1	2	1	29.18	0.0578973	0.0304782	1.92008	0.592886	control tono	elicitado memb	40005.9	protein	6999.64	12366.5	5412.82	12768.4	15570	15809.2	8243.56	8781.13	5967.94	9781.96	8198.48	5243.91	x										x
VIT_205s0029g00440.1	16	16	240.71	0.05884	0.0308952	2.10029	0.589497	contol memb	elicitado memb	73698.5	atp binding	49160.4	110244	47563.5	27481.8	34546.5	45918.9	33485.3	29127.4	35929.9	39223.6	29830.4	30502.9	x										x
VIT_203s0038g04420.1	1	1	16.25	0.0589773	0.0309373	2.59095	0.589007	contol memb	elicitado memb	15724.8	rna-binding glycine-rich protein	19334	26522.1	15055.1	9236.12	17318.4	5251.63	5319.71	10575.4	7614.05	8893.88	10267.2	9411.95	x										x
VIT_211s0016g02450.1	2	2	26.65	0.0598791	0.0313827	2.69193	0.585817	contol memb	elicitado tono	37780.5	dnaj heat shock n-terminal domain-containing protein	4939.24	12724.1	5808.07	3179.83	3898.73	2027.66	10828.5	3791.01	5783.08	3860.12	2946.38	1912.69	x												x
VIT_212s0035g01130.1;VIT_212s0035g01130.2;VIT_212s0035g01120.1	5	5	103.59	0.0599979	0.0313897	1.45372	0.5854	control tono	elicitado tono	31310.1	serine acetyltransferase	22546.1	35789.1	24493	33906.1	36779.5	36463.7	31043	25394.2	23686.4	23023.8	25743	24940.1	x								x		x
VIT_218s0001g07130.1;VIT_200s0199g00260.1;VIT_200s2372g00005.1	13	5	195.5	0.0600634	0.0313964	1.67574	0.585171	contol memb	elicitado memb	49655.4	elongation factor 1-gamma 2	22305.7	42411.5	27774.5	25072	21731	27678.8	17952.9	19293.4	17948.1	23729.1	22579.6	20291.1	x										x
VIT_212s0142g00170.1	5	4	96.88	0.0602071	0.0314439	2.02979	0.584668	control tono	elicitado tono	31132.4	glabra2 expression modulator	23437.9	48026.7	25224	35472.1	44044.6	37540.8	27898	16682.8	25553.9	23266.8	21036.2	13366.9	x								x		x
VIT_215s0046g02040.1;VIT_215s0046g02040.2;VIT_215s0046g02040.3;VIT_215s0046g02040.4	4	4	45.78	0.0604727	0.031517	1.95442	0.583741	elicitado tono	elicitado memb	68791.7	potassium transporter 7-like	10084.8	16203.4	6754.76	11891.4	14246.6	24487	9734.7	9405.43	9347.21	20488.9	16807.5	18379.9	x									x
VIT_214s0006g01080.1	2	2	28.33	0.0604811	0.031517	1.73455	0.583712	elicitado memb	elicitado tono	48497.9	caax prenyl protease	7485.66	10343.7	8972.01	6481.15	9020.34	7909.86	10467.9	14878.5	10103.9	8394.91	4815.64	7227.21	x									x
VIT_203s0017g01350.1;VIT_203s0017g01350.2;VIT_203s0017g01350.3;VIT_207s0191g00060.1;VIT_207s0191g00060.5;VIT_207s0191g00060.2;VIT_207s0191g00060.3;VIT_207s0191g00060.4	3	3	45.5	0.0605058	0.031517	2.30179	0.583626	contol memb	control tono	69785.4	atp binding	14335.7	30194.3	13306.1	6233.09	7270.54	11623	8676.58	10209.2	13392.4	14469.1	11815.1	14241.9	x										x
VIT_218s0001g06290.1	16	3	231.66	0.0607376	0.0315824	2.18209	0.58282	elicitado tono	elicitado memb	28600.8	protein	47021.6	81164.4	35390.2	70960.8	118555	89025.4	53807.4	34489.4	43970.7	125083	107609	55928.5	x									x
VIT_209s0002g04810.1;VIT_211s0016g04180.1;VIT_211s0016g04180.2;VIT_211s0016g04180.3;VIT_211s0016g04180.4;VIT_211s0016g04180.5;VIT_211s0016g04180.6	14	1	205.36	0.0607376	0.0315824	2.18209	0.58282	elicitado tono	elicitado memb	28515.7	protein	17753.2	30643.9	13361.7	26791.5	44760.9	33611.9	20315.2	13021.6	16601.3	47225.5	40628.1	21116	x									x
VIT_216s0050g00880.1;VIT_216s0050g00880.2	14	14	207.55	0.0612639	0.0318006	2.05106	0.581002	elicitado tono	control tono	113290	coatomer subunit beta -3	24760.3	56072.7	21743.2	17700.3	20183.5	22654.8	29310.7	25873.4	28409.2	44775.6	39782.3	39610.5	x								x		x
VIT_211s0016g04860.1;VIT_211s0016g04860.2;VIT_211s0016g04860.3;VIT_213s0019g03620.1;VIT_213s0019g03620.2;VIT_213s0019g03620.3;VIT_213s0019g03620.4;VIT_213s0019g03620.5;VIT_213s0019g03620.6	5	5	73.26	0.0620374	0.032174	2.06954	0.578356	elicitado tono	elicitado memb	33511.6	fibrillarin 2	16423.6	17203.7	18020.7	14141.9	18613.1	28237.6	16350.8	14208.1	18368.6	41367.2	40023.1	19867.1	x										x
VIT_202s0025g04610.1;VIT_202s0025g04610.2	2	2	38.1	0.0626749	0.0324123	1.74232	0.576197	elicitado tono	elicitado memb	24212.5	upf0326 protein at4g17486-like	14714.3	20772.2	13811	16285.8	24573.6	31228.4	14159.8	11250.5	16257	30034.3	19247	23316.7	x									x
VIT_218s0041g00430.1;VIT_218s0041g00430.2;VIT_218s0041g00430.3;VIT_214s0066g02370.1;VIT_214s0066g02370.2;VIT_214s0066g02370.3;VIT_217s0000g03290.1;VIT_219s0027g00080.1	7	4	88.11	0.0627147	0.0324123	1.51559	0.576063	contol memb	elicitado memb	33959.2	probable rhamnose biosynthetic enzyme 1-like	33918.1	27304.7	28880.2	28915.7	28663.6	21020.3	24984.6	15764.2	18702	25209	18494.7	17423.4	x										x
VIT_207s0005g02170.1;VIT_207s0031g01490.1;VIT_207s0031g01490.2;VIT_207s0031g01490.3;VIT_207s0031g01490.4;VIT_207s0031g01490.5	33	28	589.61	0.0633147	0.0326657	2.24695	0.574051	contol memb	control tono	68096	patellin-5 isoform 1	342467	559364	379573	112543	208164	249578	227494	268288	366549	220026	335028	405177	x										x
VIT_218s0001g07380.1	5	5	78.14	0.0634045	0.0326837	2.76342	0.573751	elicitado tono	elicitado memb	39621.6	protein	33400.4	93752.6	30429.3	38303.7	73245.3	84451.1	36101.9	29657.7	32277.9	99746.8	98305.1	72866.7	x									x
VIT_205s0062g00760.1;VIT_205s0062g01440.1	3	3	35.72	0.0635003	0.0327048	4.03781	0.573431	elicitado memb	control tono	26391.1	dna-binding protein escarola-like	5654.75	1367.88	7746.53	1743.98	2584.07	4911.31	11439	15305.4	10562.3	2475.84	6237.89	3709.23	x										x					x
VIT_216s0100g00650.1;VIT_213s0074g00140.1;VIT_204s0008g04380.1;VIT_204s0008g04380.2	4	4	48.66	0.0638415	0.0328283	3.07514	0.572298	contol memb	control tono	100764	receptor-like kinase	21552.8	48372.9	14627.7	5450.11	10105.7	11940	17429.2	11340.5	12714.4	17323.5	13621.7	14211.8	x										x
VIT_201s0010g01450.1;VIT_201s0010g01450.2	8	2	129.63	0.0638503	0.0328283	2.069	0.572269	control tono	elicitado memb	18570.6	60s ribosomal protein l24	37837.1	88883.1	40344.2	65699.5	84336.3	116776	45345.6	38462.3	45148.7	74665.1	66597.2	67997.3	x									x
VIT_206s0061g01120.1;VIT_206s0080g00240.1;VIT_206s0080g00240.2	7	7	78.31	0.0641396	0.0329485	2.0832	0.571312	elicitado tono	elicitado memb	126814	binding protein	10765.5	15767.5	10225.2	10494.8	9730.12	17414.4	14160.9	5906.25	12095.3	26271.3	20253.8	20475.6	x										x
VIT_201s0026g01890.1;VIT_201s0026g01890.2;VIT_201s0026g01890.3;VIT_201s0026g01890.4	7	4	95.41	0.0643834	0.0330453	2.95355	0.570509	elicitado tono	contol memb	44028.6	udp-d-apiose udp-d-xylose synthase 1	20572	18150.3	17200.1	24068.2	26095.4	18230	30909.9	10045.8	27512.6	77262.6	59726.8	28179.8	x										x
VIT_211s0016g00020.1	1	1	15.79	0.0644735	0.033063	2.8155	0.570213	elicitado memb	control tono	29700.1	udp-galactose transporter 3	6496.3	3063.88	9011.27	2667.68	3097.32	4489.1	5419.62	11180.6	12270.2	7249.11	6507.77	11954.5	x										x
VIT_206s0004g04470.1	12	2	210.95	0.0647568	0.0331797	1.59577	0.569285	control tono	contol memb	17695.5	eukaryotic translation initiation factor 5a	9679.29	11740.2	7194.29	18201.5	16721.8	10737.7	9979.5	8971.85	10262.7	13917.6	13245.5	11060.1	x									x
VIT_207s0005g01650.1;VIT_207s0005g01650.2	36	2	814.1	0.0648545	0.0332012	2.29178	0.568965	control tono	elicitado memb	71739.9	heat shock protein 70	14345.6	16171.2	6462.02	19516.8	13512.4	7685.02	7369.38	4226.69	6169.28	7189.77	5749.01	5049.19	x										x
VIT_200s0283g00030.1	9	9	100.21	0.0650435	0.0332694	1.68514	0.568349	elicitado tono	control tono	131056	nodal modulator 1-like	19363.2	26452.6	18726.3	12382.2	22297.7	22529.8	23901.1	21062.9	27939.6	33750	34267.9	28388.5	x										x
VIT_207s0031g00460.1;VIT_207s0031g00460.2;VIT_207s0031g00460.3	3	2	35.44	0.0656334	0.0334848	1.69474	0.566435	contol memb	elicitado tono	61779.1	calnexin homolog	20411.3	33992.2	23935.8	20786.8	12453.1	19812.6	18697.5	20965.9	24312.1	16077.1	14984.8	15163.1	x									x
VIT_200s0194g00030.1;VIT_200s1569g00010.1;VIT_200s0131g00250.1;VIT_200s2341g00010.1;VIT_208s0007g04280.1;VIT_214s0060g02000.1;VIT_214s0060g02020.1;VIT_215s0046g01060.1;VIT_219s0027g00220.1;VIT_219s0090g01250.2;VIT_219s0090g01250.3	2	2	28.76	0.0657777	0.0335297	2.33328	0.56597	elicitado tono	elicitado memb	53666.4	nicotinate phosphoribosyltransferase-like	6420.61	11974	5667.67	7012.02	5495.28	8330.09	7196.65	4129.64	6194.67	19297.1	9305.69	12278.4	x										x
VIT_208s0040g02460.1;VIT_213s0019g00530.1	39	10	600.5	0.0665213	0.0337746	1.43472	0.563585	control tono	elicitado memb	80289.8	heat shock protein	52044.9	51297.9	49616.8	69128	57001.2	55262.2	52140.5	37175.5	37113.8	56665.3	43020.8	42175.2	x										x
VIT_213s0019g00520.1;VIT_213s0019g00520.2;VIT_213s0019g00520.3;VIT_213s0019g00520.4	8	8	116.95	0.0665419	0.0337746	1.82943	0.563519	control tono	elicitado memb	21559.9	40s ribosomal protein s15a	65371.8	110041	56419.7	85806.5	103900	168691	62923.4	60121.9	72861.1	139954	114742	94763.8	x									x
VIT_208s0007g03020.3;VIT_208s0007g03020.1;VIT_208s0007g03020.2;VIT_208s0007g03020.4;VIT_208s0007g03020.5	7	1	141.12	0.0667404	0.0338465	2.4099	0.562887	elicitado tono	elicitado memb	24068.8	small gtp-binding protein	13916.5	33653.7	17112.1	19670.9	27976.9	58917.1	13983.2	14084.7	20097.2	39696.7	37977.6	38398.7	x									x
VIT_219s0014g02310.1;VIT_219s0014g02310.2;VIT_219s0014g02310.3;VIT_219s0014g02310.4;VIT_219s0014g02310.6;VIT_219s0014g02310.7;VIT_219s0014g02310.8;VIT_219s0014g02310.9	5	3	77.58	0.0672243	0.034005	1.98148	0.561353	control tono	elicitado memb	16403.5	40s ribosomal protein s14	17162.4	27565.8	17781.1	21401.2	39872.5	55805.9	22273.6	18335.4	18478.1	43541.8	36930.7	26812.7	x									x
VIT_211s0016g05100.1;VIT_204s0023g02330.1;VIT_209s0002g06460.1	2	1	19.38	0.0673148	0.0340219	2.00422	0.561068	elicitado tono	contol memb	78138.9	map 4 kinase alpha1	1941.82	3408.14	2176.4	3584.84	6132.44	4826.29	3062.49	1962.34	2889.49	5148.52	7147.37	2788.6	x									x
VIT_208s0007g02930.1;VIT_208s0007g02930.2	3	3	48.17	0.0676496	0.0341332	2.03536	0.560013	elicitado memb	elicitado tono	14554.4	alba dna rna-binding protein	18107.6	29513.1	15182.6	15634.2	16276.1	24122.2	21520.7	28516.7	26847.1	16810.9	12727.1	8236.52	x									x
VIT_208s0032g00990.1	1	1	18.86	0.0678679	0.0341896	5.69303	0.559329	elicitado tono	contol memb	12727.7	vacuolar protein sorting-associated protein 55 homolog	4007.22	430.955	4536.37	3208.05	5963.32	12588.6	2236.9	6726.79	6893.71	16203.1	15620.9	19268.4	x										x					x
VIT_200s0203g00200.1	2	2	32.04	0.0680049	0.0341965	2.00889	0.5589	contol memb	elicitado memb	16209.3	protein	22563.1	47753.9	19931.8	17558.8	34777.3	29974.6	17543.7	13792.3	13588.6	16913.7	15813.9	13568.6	x										x
VIT_205s0077g00950.1;VIT_205s0077g00950.2;VIT_200s0125g00260.1;VIT_200s0125g00260.2;VIT_200s0125g00260.3;VIT_200s0125g00260.4;VIT_200s0125g00260.7	2	1	25.55	0.068345	0.0343385	1.73282	0.55784	elicitado tono	elicitado memb	16974	adenine nucleotide alpha hydrolases-like protein	14093.5	19495.1	14454.9	16784.4	14414.1	27261.5	16966.6	15741.9	12750.9	25370.3	21485.4	31917.2	x									x
VIT_202s0025g01000.1	28	28	553.08	0.0684349	0.0343427	2.41931	0.55756	elicitado tono	contol memb	66387.7	atp citrate lyase a-subunit	92816	88583.9	66102.4	177559	107577	100506	83583.7	52458.7	125044	270210	110965	217611	x									x
VIT_214s0006g01020.1;VIT_214s0006g01020.2;VIT_214s0006g01020.3;VIT_214s0006g01020.4	5	1	59.86	0.0684687	0.0343427	1.90632	0.557455	elicitado tono	contol memb	26620.1	vacuolar atp synthase subunit	8593.36	9756.53	9871.79	9369.96	20060.4	15051.1	13833.8	9132.33	14466.1	19323.6	19701.8	14774.3	x									x
VIT_213s0019g03170.1;VIT_213s0019g02920.1;VIT_213s0019g03010.1	3	3	50.03	0.0688081	0.0344549	1.86996	0.556404	elicitado memb	control tono	29383.7	tho complex subunit	8202.98	12486.9	10371.5	5183.53	5603.96	11340.3	13001	14903.3	13473.8	11750.5	8448.21	8193.61	x									x
VIT_210s0003g02740.1;VIT_210s0003g02740.2;VIT_210s0003g02740.3;VIT_210s0003g02740.4;VIT_210s0003g02740.5	3	3	42.74	0.0692457	0.0346158	1.55044	0.555055	contol memb	elicitado tono	18250.2	kda class i heat shock protein	29070.8	33693	23088.4	19628.7	27159.6	21658.1	20995.9	20597.8	26664.7	19212.9	20690.9	15469.2	x										x
VIT_219s0015g00740.1	2	2	36.82	0.0695886	0.034758	2.47174	0.554004	control tono	elicitado tono	94294.7	kinase-related protein	8497.64	22680.2	7575.44	15841.1	23453.7	20891.7	12743.1	5756.39	7748.18	7405.47	9998.49	6945.86	x								x		x
VIT_213s0064g01390.1;VIT_211s0118g00600.1;VIT_216s0013g00870.1;VIT_217s0000g02210.1	2	1	18.83	0.0699345	0.0348663	2.70402	0.552948	contol memb	control tono	71960.6	protein plastid movement impaired 2-like	7398.58	8878.36	7242.8	1891.77	4689.29	2117.01	4104.93	3127.17	3814.89	5289.5	5622.87	1732.9	x				x						x
VIT_216s0098g00830.1	18	10	254.62	0.0699572	0.0348663	1.79603	0.552879	control tono	elicitado memb	26048.2	60s ribosomal protein l6	50518	72949.6	50813.3	66049.9	97603.6	130557	53537	48646.6	61627.8	112620	88190.8	61927.5	x									x
VIT_203s0017g00680.1	4	3	65.16	0.069981	0.0348663	2.13086	0.552807	control tono	elicitado memb	23069.2	alpha nac	21572.6	44844.5	19638.5	29809.1	45123	25612.7	19372.9	11744.8	16067.4	22064.7	19504.2	14690.8	x										x
VIT_200s0370g00020.1	4	1	64.62	0.0700946	0.0348937	2.94829	0.552461	control tono	elicitado memb	43858.5	udp-d-apiose udp-d-xylose synthase 1	3316.67	2388.7	4453.76	5378.02	5727.5	2935.27	1433.16	1605.52	1723.68	1038.21	2641.59	3951.4	x				x						x
VIT_207s0104g00600.1	9	9	127.83	0.0704897	0.035061	2.10083	0.551264	contol memb	elicitado tono	41481.9	clathrin light chain 1-like	87883	186439	70355.5	102624	113797	92266.6	121885	77525.2	88491.4	55105.6	54968.2	53993.6	x								x		x
VIT_212s0035g01140.1;VIT_210s0003g01620.1;VIT_217s0000g02500.1;VIT_200s0625g00030.1	9	9	172.56	0.0710147	0.0352467	1.74384	0.549683	contol memb	elicitado tono	49215.6	mitochondrial elongation factor tu	52938.5	55257.3	44595.3	51519.5	62298.2	32299.9	45871.5	38071.2	63287.3	36155.6	28124.1	23338	x										x
VIT_219s0085g00600.1	12	8	204.7	0.0711022	0.0352467	1.66253	0.549421	contol memb	elicitado memb	24033.8	ras-related protein rab11c	28271	48337.4	35324.5	22641.1	30239.5	33993.9	22372.6	18073.9	26880.3	33506.8	33619.4	30674.8	x										x
VIT_210s0003g01610.1	6	2	86.96	0.0711614	0.0352467	2.07633	0.549244	control tono	elicitado memb	45971.5	glyceraldehyde-3-phosphate dehydrogenase	25671.9	26011.4	12435.8	31025.6	31860.7	20170.9	11039.8	15267.2	13694.8	21271.6	17884.4	14400.8	x										x
VIT_207s0130g00420.1;VIT_207s0130g00420.2	3	1	50.11	0.0712308	0.0352467	2.67647	0.549036	elicitado tono	elicitado memb	19840.3	gtp-binding protein	5586.31	16305.5	7227.82	7054.46	7771.09	15974	7091.3	5202.65	6413.35	18367.4	18473.3	13228.8	x										x
VIT_218s0166g00180.1;VIT_218s0166g00180.2;VIT_218s0166g00180.3;VIT_218s0166g00180.4;VIT_218s0166g00180.5;VIT_218s0166g00180.6;VIT_218s0166g00180.7;VIT_218s0166g00180.8	6	6	80.87	0.0712773	0.0352467	1.96129	0.548897	contol memb	elicitado tono	79315.6	uncharacterized protein	20572.3	32213.4	13833.5	12687	12546.3	8870.39	16246.6	9869.52	13372.2	11130.9	12993	9843.19	x										x
VIT_203s0038g04270.1;VIT_203s0038g04270.2;VIT_203s0038g04270.3;VIT_203s0038g04270.4;VIT_203s0038g04270.6;VIT_203s0038g04270.5	4	4	47.28	0.0714595	0.0353074	1.61085	0.548353	elicitado memb	control tono	22938.2	rna recognition motif and cchc-type zinc finger domain-containing protein	16947.1	20880.6	15496.2	14110.9	18071.3	18931.7	29373.4	29074.4	23889.2	22275.2	29757.9	15488.1	x				x						x
VIT_206s0061g00940.1	4	4	53.73	0.0715508	0.0353232	2.13367	0.548081	control tono	elicitado tono	38556	ankyrin repeat domain	12946.7	13237.9	12554.9	17209.5	21263.8	7508.31	10127.1	9109.4	10512.2	6396.9	7664.75	7488.85	x				x						x
VIT_219s0085g00880.1;VIT_219s0085g00880.2;VIT_219s0085g00880.3	2	2	25.76	0.0723205	0.0356736	1.62635	0.545799	elicitado tono	elicitado memb	102894	vacuolar protein sorting-associated protein 41 homolog	2757.02	5033.42	3916.23	3225.66	3573.13	5247.65	3503.95	3678.38	3510.61	5409.77	5513.44	6467.21	x										x
VIT_208s0007g02580.1;VIT_208s0007g02580.2;VIT_208s0007g02580.3;VIT_201s0011g05630.1;VIT_202s0033g01210.1;VIT_202s0033g01210.2;VIT_202s0033g01210.4	7	7	94.03	0.0724218	0.035694	2.00113	0.5455	contol memb	elicitado tono	53179.3	succinate semialdehyde dehydrogenase	31327.6	42542.9	35768.2	23489.2	22695.1	12506.1	30563.7	16300.2	34815.2	23735	15322.7	15730.8	x									x
VIT_214s0128g00380.1	3	2	43.37	0.0728655	0.035883	1.92323	0.544197	elicitado tono	contol memb	15876.8	ubiquitin-conjugating enzyme spm2	14077.1	23501.8	12550.2	21032.9	25303.7	26487	26801	12409.8	22099.6	35699.8	27441.2	33268.7	x									x
VIT_203s0038g02090.1	2	2	31.42	0.0731361	0.0359865	2.12897	0.543406	control tono	elicitado memb	30835	protein yipf1 homolog	2020.09	4640.6	3086.35	4904.59	4199.47	9697.53	1765.83	3778.28	3287.18	4840.2	6195.2	6682.71	x									x
VIT_208s0007g04210.1	2	2	24.32	0.0736848	0.0362266	2.26405	0.541811	contol memb	elicitado tono	36581.2	1-phosphatidylinositol phosphodiesterase-related protein	5016.5	12957.6	8955.11	2440.13	2466.19	7505.95	8247.16	6769.32	7383.08	3759.69	4305.78	3828.81	x												x
VIT_219s0014g01020.1;VIT_219s0014g01020.3;VIT_200s0551g00030.1;VIT_200s1338g00020.1;VIT_200s2574g00010.1;VIT_219s0014g01020.2;VIT_219s0014g01020.4;VIT_219s0014g01020.5	7	1	120.89	0.0737486	0.036228	2.31551	0.541626	control tono	elicitado memb	18782.8	60s ribosomal protein l24	8772.9	25025.5	8725.69	19238.3	22996.1	34728.2	11912.8	10287	11038.2	19962.4	16891.2	16669	x									x
VIT_219s0014g00290.1	3	3	36.37	0.0738208	0.0362336	1.77704	0.541417	elicitado memb	control tono	52660.8	protein transport protein sec61 subunit alpha	9263	11710.8	13276.7	5622.36	8694.3	7986.1	7796.4	16016.2	15820.2	7820.53	7643.64	7737.25	x									x
VIT_203s0063g00130.1;VIT_200s0276g00050.1;VIT_204s0008g05740.1;VIT_204s0008g05740.2;VIT_204s0008g05740.3;VIT_206s0009g03610.1;VIT_206s0009g03610.2;VIT_206s0009g03610.3;VIT_206s0009g03610.4;VIT_216s0039g02700.2;VIT_217s0000g08415.1;VIT_218s0001g14620.1	2	1	26.82	0.0744335	0.0365042	1.8251	0.539652	contol memb	elicitado memb	76315.7	probable rhamnose biosynthetic enzyme 1-like	5747.25	8456.92	4288.04	5824.78	4864.79	5279.21	3511.85	3765.84	2854.46	5511.38	2875.48	2950.82	x										x
VIT_212s0057g01200.1;VIT_212s0057g01200.2;VIT_212s0057g01200.3;VIT_212s0057g01200.5;VIT_212s0057g01200.6;VIT_212s0057g01200.4;VIT_212s0057g01200.7;VIT_200s0531g00050.3	5	2	62.71	0.0746579	0.0365841	1.90325	0.539009	elicitado tono	elicitado memb	16627.2	protein	9927.18	16218.5	12564.9	12337.4	22418	27824.4	14909.7	10998	11824.7	28487.8	26874.8	16451.8	x									x
VIT_213s0073g00310.2	11	10	189.83	0.0754806	0.0369265	2.25291	0.536667	contol memb	elicitado tono	41530.8	acetyl- c-acetyltransferase	131165	98293.3	55061.8	109729	78884.8	47102.1	60284.2	27414.6	44492	38647	42408.3	45234.7	x										x
VIT_218s0001g11380.1	2	2	27.85	0.0757125	0.0370095	1.42011	0.536012	elicitado tono	contol memb	39883.3	apoptosis-inducing factor homolog a-like	6104.78	6885.61	7013.69	6487.23	8408.92	10474.9	8012.85	6248.49	6588.22	10615.9	8375.04	9417.04	x									x
VIT_216s0098g00590.1;VIT_202s0012g01490.1	1	1	15.33	0.0765943	0.0373554	2.06358	0.533536	elicitado tono	control tono	25541.4	transmembrane protein	17510.2	24694.9	29470.4	13336.1	19735.6	25807.2	17741.8	24626	39236.5	40269	34619.8	46612.9	x										x
VIT_218s0001g13610.1;VIT_201s0010g03082.1;VIT_201s0010g03165.1;VIT_201s0010g03225.1;VIT_203s0088g00175.1;VIT_203s0088g00175.2	2	1	23.32	0.0766084	0.0373554	1.6399	0.533497	contol memb	elicitado tono	69375.6	autophagy-related protein 13	6792.6	8991.55	6340.86	8193.15	5559.15	6875.43	4659.23	7153.9	8326.21	4934.44	4315.63	4241.59	x										x
VIT_206s0004g04230.1;VIT_206s0004g04240.1;VIT_206s0004g04300.1;VIT_213s0019g05370.1;VIT_206s0004g04250.1	3	3	31.69	0.0776289	0.0376987	1.85907	0.530667	elicitado tono	elicitado memb	44048.1	abhydrolase domain-containing protein 4-like	6858.77	8726.69	5980.99	6673.63	6683.5	9869.46	4058.59	8512.62	8207.99	16542.7	10969.5	11117.8	x										x
VIT_203s0038g01930.1	5	5	82.85	0.0778827	0.0377911	1.9594	0.529968	elicitado memb	control tono	16121.7	histone h2b	98838.5	77809.8	169814	61530.8	88567.6	167109	170757	255863	194914	165539	194684	164529	x										x
VIT_205s0020g02850.1;VIT_205s0020g02850.2	7	5	109.17	0.0789485	0.038246	1.71929	0.52706	control tono	elicitado tono	18540.7	cyclophilin	41740.2	68868.4	31635.4	69525.8	59432.4	57351.9	43678.1	46943.2	36296.7	36496	33549.4	38318.9	x								x		x
VIT_204s0044g00486.1	6	6	83.88	0.0799203	0.0386852	1.98963	0.524441	elicitado memb	elicitado tono	21938.8	type iif peroxiredoxin	11224.3	15472.7	11477.1	13894.9	10010.4	12235.4	12089.8	22967.1	25716.2	7853.86	9941.04	12750.1	x										x
VIT_206s0004g02850.1;VIT_206s0004g02850.2	1	1	17.57	0.0803765	0.0388745	1.94876	0.523222	control tono	elicitado tono	24528.5	uncharacterized protein loc100259237	4730.28	6036.85	6113.96	4489.14	9872.68	5700.36	3428.32	5137.88	5663.69	3252.59	3760.55	3281.68	x										x
VIT_209s0002g03930.1;VIT_209s0002g03930.2;VIT_209s0002g03930.3	3	1	44.82	0.0805762	0.0389119	1.98532	0.52269	contol memb	elicitado memb	30241.4	plasma membrane intrinsic protein	6207.22	11832.6	9146.29	5070.36	7688.15	10361.8	3116.77	4825.39	5751.4	5482.84	5861.04	5439.82	x										x
VIT_209s0018g02130.1	4	2	80.68	0.0806499	0.0389119	3.21275	0.522494	contol memb	elicitado tono	65294.5	tcp-1 cpn60 chaperonin family protein	9924.19	10396.6	6114.07	7751.12	4406.62	2406.03	5779.15	1754.49	3324.42	4476.25	1959.82	1792.02	x										x
VIT_211s0016g02650.1	2	1	21.62	0.0807872	0.038915	2.79658	0.52213	contol memb	elicitado tono	125018	calcium-transporting atpase plasma membrane-type-like	4957.9	15027.4	4151.1	4662.24	4601.62	4768.6	2435.08	3574.8	3588.54	3490.25	2271.46	2868.96	x								x		x
VIT_217s0000g06670.1	1	1	16.83	0.0810055	0.0389886	4.98754	0.521552	control tono	elicitado memb	14037.1	60s ribosomal protein l31	2734.3	2218.59	6175.67	3638.11	14950	8089.99	2550.49	935.466	1863	2842.84	15553.7	5846.16	x													x		x
VIT_217s0000g03310.1;VIT_217s0000g03310.2;VIT_218s0041g01230.1;VIT_218s0041g01230.2;VIT_218s0041g01230.3;VIT_218s0041g01230.4	12	1	245.91	0.0811494	0.0390033	2.49677	0.521172	control tono	elicitado memb	17641.5	eukaryotic translation initiation factor 5a4	113156	153545	83730.2	227693	314987	112338	102560	74090.3	85696.4	171470	164660	105430	x									x
VIT_201s0011g05280.1;VIT_201s0011g05280.2	4	4	40.76	0.081167	0.0390033	1.62472	0.521126	contol memb	elicitado tono	75747.2	chloroplast heat shock protein 70-1	11586.4	13568.5	13405.6	11425.8	12923.8	8565.16	8284.93	12346.8	8261.48	5897.58	9527.51	8308.57	x										x
VIT_215s0048g02760.1	3	3	46.75	0.0814347	0.0390374	2.44639	0.52042	elicitado memb	elicitado tono	65919.1	uncharacterized protein	7464.49	13878.9	7172.35	13928	7381.57	12062.8	10974.8	26102.4	20227.4	9076.22	5859.87	8488.08	x										x
VIT_201s0011g06300.1;VIT_201s0011g06300.2;VIT_201s0011g06300.3;VIT_214s0060g00970.1;VIT_215s0046g00370.1	1	1	15.04	0.0822888	0.0393587	2.19564	0.518185	control tono	elicitado memb	35562.8	palmitoyltransferase pfa4	6618.53	5719.58	8501.61	9085.46	11074.8	22074.5	4634.27	9356.16	5245.35	9127.49	9769.58	17800.4	x									x
VIT_204s0008g00950.1;VIT_204s0008g00950.2;VIT_204s0008g00950.3;VIT_204s0008g00950.4	3	2	33.15	0.0823031	0.0393587	4.52363	0.518147	control tono	elicitado tono	35359.7	annexin-like protein	19589.1	33688	5930.61	59693.2	33684.3	17175.3	10354.2	2937.01	12208.4	7074.11	9267.1	8097.74	x							x	x		x					x
VIT_203s0038g03270.1;VIT_203s0038g03270.5;VIT_203s0038g03270.2;VIT_203s0038g03270.3;VIT_203s0038g03270.4;VIT_203s0038g03270.6	4	4	46.06	0.0832874	0.0397974	2.8281	0.5156	control tono	contol memb	29983.6	calcineurin b-like protein 10	1929.31	3320.83	1582.87	2642.28	4658.52	12023.6	2256.75	3491.91	3449.96	5156.51	5377.06	7093.31	x												x
VIT_204s0008g02200.1;VIT_204s0008g02200.2;VIT_204s0008g02200.3	5	2	54.33	0.0843689	0.0402495	2.01355	0.512835	contol memb	control tono	57144.4	protein	28151.9	59151.8	28319.6	13978.2	20182.8	23261.6	25728.7	22922.8	29616.2	26039.6	23134.5	26048.3	x										x
VIT_200s0264g00100.1;VIT_200s0264g00100.2;VIT_200s0264g00100.3;VIT_200s0264g00100.4;VIT_200s0264g00100.5;VIT_200s0264g00100.6	2	2	26.38	0.0847844	0.040356	1.86064	0.511782	contol memb	elicitado tono	62753.4	3beta-hydroxysteroid-dehydrogenase decarboxylase isoform 2	17268.9	40429.1	20512.2	11665.1	11351.3	19360.3	18506.3	22974.7	21244.6	15451.3	13047.6	13535	x									x
VIT_208s0007g02270.1	3	1	45.97	0.0858464	0.0407585	2.12754	0.509112	contol memb	control tono	99819.6	phospholipase d delta	2483.43	6823.51	2856.31	1455.57	1535.19	2726.28	3388.29	3895.15	4709.35	2952.56	2709.38	2120.19	x									x
VIT_204s0008g04520.1;VIT_204s0008g04520.3;VIT_204s0008g04520.2;VIT_204s0008g04520.4;VIT_204s0008g04520.5;VIT_204s0008g04520.6;VIT_204s0008g04520.7	1	1	16.57	0.0865625	0.041033	2.00415	0.507331	control tono	elicitado memb	57035.1	lmbr1-like membrane protein	26405.9	61027.9	25485.1	46010.3	48838.7	95591.3	30345.4	33123.5	31553.9	61607.6	55043.7	53906.1	x									x
VIT_207s0031g02350.1;VIT_207s0031g02350.2;VIT_200s0230g00060.1;VIT_204s0023g02070.1;VIT_204s0023g02070.2	16	16	207.04	0.0867598	0.0410938	2.48103	0.506843	elicitado tono	elicitado memb	284279	uncharacterized protein	24410.9	66457	23378.8	27245.9	63356.9	45938.6	27338.1	14143.4	18379.6	52937.1	53210.8	42369.4	x									x
VIT_204s0044g02010.1;VIT_204s0044g02010.2	3	3	33.03	0.0874251	0.041376	1.83776	0.505205	control tono	elicitado tono	104764	auxilin-related protein 2-like	4811.05	8079.01	3579.92	5062.56	7099.56	5777.18	4573.58	3542.56	4406.33	2606.55	4252.26	2902.71	x										x
VIT_212s0057g00480.1;VIT_212s0057g00480.2;VIT_212s0057g00480.3;VIT_212s0057g00480.4;VIT_212s0057g00480.5	2	2	29.51	0.08776	0.0415015	2.28265	0.504385	contol memb	control tono	33135.3	1-aminocyclopropane-1-carboxylate oxidase	18003.5	13612.9	14749.3	7767.26	8966.56	3578.41	12809.4	5865.06	12472.6	11340.1	8557.48	7001.25	x										x
VIT_214s0006g02900.1;VIT_201s0011g03620.1;VIT_201s0011g03620.3;VIT_213s0106g00335.1	3	2	48.74	0.0880836	0.0416215	1.67101	0.503596	elicitado memb	contol memb	49939.7	protein	6812.65	6604.68	6895.01	6403.28	7398.23	10682.4	12559.1	12754.1	8628.87	9797	7967.77	6240.46	x				x						x
VIT_204s0044g01180.1;VIT_204s0044g01180.2;VIT_204s0044g01180.3;VIT_204s0044g01180.4;VIT_204s0044g01180.5	3	2	38.1	0.0885582	0.0418126	1.59298	0.502443	elicitado tono	elicitado memb	55671.4	monoglyceride lipase	26997.4	29644.2	16262.2	26514.8	20127.4	20532.2	14741.4	13082.1	19684.9	26998.5	24002.4	24679.3	x										x
VIT_212s0028g03370.1;VIT_212s0028g03370.2;VIT_212s0028g03370.3;VIT_212s0028g03370.4	2	1	18.76	0.0887185	0.0418551	1.92707	0.502056	control tono	elicitado memb	95622.4	atp-dependent zinc metalloprotease 2	7212.89	8015.85	4905.22	6642.25	13660.7	12895.8	6449.05	4688.27	6090.23	7135.83	9066.34	7496.94	x									x
VIT_213s0067g02210.2	3	3	44.58	0.0896742	0.0422279	1.30532	0.499758	control tono	elicitado tono	45656.2	tryptophanyl-trna synthetase	12982.2	16147.3	12307.1	14965.9	14156.6	17894.1	16797.5	15620.1	13654.7	13454.4	11561.3	11003.5	x										x
VIT_207s0031g01970.1	2	1	23.33	0.0902464	0.0424414	2.00229	0.498393	control tono	elicitado memb	32973.4	alpha-soluble nsf attachment protein	2484.76	2144.18	2702.06	2493.79	5547.31	3680.57	1650.59	1809.8	2393.75	2287.55	3568.38	2171.2	x										x
VIT_209s0002g05000.2;VIT_209s0002g03790.1;VIT_209s0002g04420.1;VIT_209s0002g05000.1;VIT_209s0002g05920.1;VIT_209s0002g05920.2;VIT_209s0002g05920.3;VIT_209s0002g05920.4;VIT_216s0013g00720.1;VIT_219s0027g01631.1	3	2	38.64	0.0909398	0.0427337	2.20787	0.496752	elicitado tono	elicitado memb	51092.4	26s proteasome non-atpase regulatory subunit 12-like	4567.58	5492.04	6934.52	3394.81	5562.78	3695.55	2791.81	2656.84	3353.56	10609.9	3837.49	4986.76	x				x						x
VIT_213s0158g00140.1;VIT_213s0158g00140.2;VIT_213s0158g00140.3;VIT_213s0158g00140.4;VIT_205s0094g00800.1;VIT_205s0094g00800.2;VIT_205s0094g00800.3;VIT_206s0004g06550.1;VIT_206s0004g06550.2;VIT_208s0007g08080.1;VIT_208s0007g08080.2;VIT_214s0030g01550.1;VIT_219s0138g00120.1	3	1	34.26	0.0920281	0.0431114	2.53194	0.494201	contol memb	control tono	107718	disease resistance protein rps5-like	5292.38	13510.4	6951.62	4528.49	2013.1	3630.21	4305.49	4855.43	5684.87	3509.52	4024.63	6702.32	x										x
VIT_213s0067g00450.1;VIT_206s0004g06350.1;VIT_206s0004g06350.2;VIT_206s0061g01590.1;VIT_206s0061g01590.2;VIT_206s0061g01590.3	14	14	180.09	0.0923486	0.0432252	1.44598	0.493455	contol memb	control tono	122984	protein transport protein sec31	22157.3	32997.3	16884.4	14879.2	15887.9	19052.9	24571.9	22258.2	24212.5	16236.9	18578.2	17559.8	x									x
VIT_202s0025g02270.1;VIT_202s0025g02270.2;VIT_202s0025g02270.3	2	2	22.25	0.092526	0.0432521	1.78524	0.493044	control tono	elicitado memb	16727.4	pleckstrin homology domain-containing protein 1	4952.37	10003.3	5148.61	9693.78	8269.85	11455	5724.01	5417.22	5337.61	8664.45	6548.49	5616.84	x										x
VIT_202s0025g01500.1;VIT_202s0025g01500.2;VIT_202s0025g01500.3;VIT_202s0025g01500.4;VIT_202s0025g01500.5	2	1	21.38	0.0925514	0.0432521	2.14933	0.492985	control tono	elicitado memb	48965.3	btb poz domain-containing protein at3g05675-like	7232.08	6155.96	2864.37	11177.2	5442.32	6904.33	4561.03	2977.41	3406.3	4204.17	3919.22	3521.86	x										x
VIT_205s0020g03450.1;VIT_218s0072g00060.1;VIT_218s0072g00060.2	5	5	62.29	0.0930048	0.0433958	2.04342	0.491937	control tono	elicitado tono	25675.9	nucleoside diphosphate kinase 3	59717.9	64692.1	36758.2	96862.4	62403.7	41575.6	56616.1	47562.7	65569.1	33683	38883	25721.1	x										x
VIT_208s0007g03940.1;VIT_208s0007g03940.2	7	7	133.09	0.0934498	0.0435229	1.77697	0.490913	control tono	contol memb	17676.3	pointed first leaf	29089.7	72341	41531.1	55437.1	93317.8	105283	51497.6	55541	41054.2	78970.1	101953	63678.6	x									x
VIT_219s0176g00140.1;VIT_219s0176g00140.2;VIT_219s0176g00140.3;VIT_219s0176g00140.4	3	3	38.88	0.093531	0.0435229	1.89537	0.490727	elicitado memb	elicitado tono	35327.9	histone deacetylase	8937.66	6474.95	10598.2	5001.64	7217.55	13494	8927.92	8927.17	9494.62	4854.59	5563.66	4011.48	x										x
VIT_215s0046g01760.1;VIT_215s0046g01760.2;VIT_215s0046g01760.3;VIT_215s0046g01760.4;VIT_215s0046g01760.5;VIT_215s0046g01760.6	3	3	27.87	0.0939181	0.0436509	1.35924	0.489841	elicitado tono	contol memb	32776.6	ctc-interacting domain 8 protein	4613.79	3936.22	5030.26	5352.05	7080.64	5074.31	5283.86	5343.85	4450.1	5672.03	7140.92	5645.92	x									x
VIT_205s0077g01570.1;VIT_205s0077g01540.1	2	2	28.56	0.0945922	0.0439242	2.31491	0.488308	elicitado memb	control tono	28490.9	24 kda seed maturation protein	20236.3	21752.6	34730	10915.4	15097	16373.4	16860.6	45930.9	35327.8	18485.6	25512.6	23083.5	x										x
VIT_205s0020g00670.1;VIT_206s0061g00500.1	20	4	352.45	0.0946892	0.0439242	3.9829	0.488088	elicitado tono	contol memb	35838.2	pathogenesis-related protein 10	176645	171682	103888	237098	227600	104928	878161	207454	306245	1.13268e+06	383095	285353	x										x
VIT_207s0005g02230.1;VIT_208s0007g05000.1;VIT_208s0007g05000.2	24	9	507.07	0.0952431	0.0440946	2.70026	0.486838	control tono	elicitado tono	43569.5	s-adenosylmethionine synthase-like isoform 1	78709.6	179198	64319.1	133496	122828	72496.9	125475	64310.4	41050.8	51952.1	39557.6	30263.6	x								x		x
VIT_200s0615g00020.1;VIT_200s0218g00010.1;VIT_200s0346g00100.1;VIT_200s0346g00120.1;VIT_200s0371g00040.1	17	1	360.14	0.0952431	0.0440946	2.70026	0.486838	control tono	elicitado tono	43248.2	s-adenosylmethionine synthetase	11561.4	26321.8	9447.61	19608.7	18041.8	10648.8	18430.5	9446.34	6029.81	7631.07	5810.49	4445.32	x								x		x
VIT_218s0001g14400.1;VIT_203s0038g02200.1;VIT_203s0038g02200.2;VIT_200s0179g00290.5;VIT_201s0146g00110.1;VIT_213s0084g00620.1	10	7	162.5	0.0956796	0.0442279	5.4203	0.485857	elicitado memb	contol memb	39286.6	probable mannitol dehydrogenase-like	36578	25544.2	15320.9	31864.8	38086.3	14145.8	321046	31667.8	67051.1	263836	63926.7	72487.6	x							x			x					x
VIT_201s0127g00270.1	16	12	322.91	0.0957626	0.044232	3.35028	0.485671	control tono	elicitado memb	18166.3	cyclophilin	652200	664982	157524	1.18896e+06	793761	793313	408588	135038	284972	569728	329419	453841	x										x
VIT_212s0028g01160.1	1	1	15.63	0.0960831	0.0443456	2.22498	0.484955	elicitado memb	control tono	29190	signal recognition particle receptor subunit beta	3391.98	8544.01	5777.86	3529.16	2508.39	5319.72	5930.44	12125.8	7213.54	3657.28	4059.93	4650.56	x									x
VIT_204s0008g02930.1;VIT_204s0008g02930.3;VIT_204s0008g02930.4;VIT_204s0008g02930.7;VIT_204s0008g02930.5;VIT_204s0008g02930.6;VIT_204s0008g02930.2;VIT_219s0014g04770.1;VIT_219s0014g04770.2	2	1	23.05	0.0966634	0.0445789	1.9546	0.483665	elicitado tono	elicitado memb	54813.8	transparent testa 12	8248.36	15471.4	6269.82	11313.3	10670.5	22437.4	8903.01	10251.1	9902.13	21577.1	14519.7	20696.6	x									x
VIT_219s0015g00550.1;VIT_219s0015g00550.2;VIT_219s0015g00550.3;VIT_219s0015g00550.5;VIT_219s0015g00550.4;VIT_219s0015g00550.6;VIT_219s0015g00550.7	6	4	85.23	0.0970765	0.0447002	1.46875	0.48275	elicitado memb	control tono	47813.5	rna-binding protein	19516.8	28584	16444.7	16502.3	13988.4	19152.2	26241.8	23574.2	23097	19739.9	17521.6	14403.2	x									x
VIT_201s0127g00260.1;VIT_201s0127g00260.2;VIT_201s0127g00260.3	2	2	15.43	0.098321	0.0451336	1.74713	0.480021	contol memb	elicitado tono	32100	mutt domain	10948.6	10997.1	8344.05	9905.66	7843.08	6329.06	12574.5	5921.55	10624.2	6447.28	5141.06	5748.53	x									x
VIT_218s0122g00880.1	7	2	95.74	0.0992149	0.045369	1.97113	0.478081	elicitado memb	control tono	46969.3	atp-citrate lyase a-1	21766.9	14071.9	14086.4	15529.6	10792.7	7918.02	20604.6	16505.4	30382	19259.5	12346.7	14721.5	x										x
VIT_201s0026g00170.1	1	1	18.28	0.0994484	0.0454262	1.46184	0.477578	elicitado memb	control tono	19446.7	chloroplast channel forming outer membrane protein	20223.5	26295	23384	17586.3	16048.3	26534.3	26211.9	30364.5	31380.7	24189.3	25674.3	20630.4	x										x
VIT_208s0007g08370.1	2	2	29.02	0.0994927	0.0454262	3.80567	0.477482	elicitado tono	contol memb	46032.6	equilibrative nucleoside transporter 4-like	1598.52	1403.87	3727.6	4323.1	3998.66	7911.23	1883.56	9572.63	12135.5	8213.41	6610.19	10788.5	x										x
VIT_204s0008g05090.1;VIT_204s0008g05090.2;VIT_204s0008g05090.3;VIT_204s0008g05090.4;VIT_204s0008g05090.5;VIT_204s0008g05090.6	20	19	352.98	0.0998805	0.0455684	1.68311	0.476649	elicitado tono	elicitado memb	34198.1	protein	65940.1	120244	91106.1	89828.6	136941	187492	102267	77202.9	79386.8	167693	151396	116594	x									x
VIT_206s0004g01880.1;VIT_206s0004g01880.4;VIT_206s0004g01880.5;VIT_206s0004g01880.2;VIT_206s0004g01880.3;VIT_203s0063g01430.1;VIT_208s0040g02040.1	4	2	53.15	0.100519	0.0458245	2.70871	0.475285	elicitado tono	elicitado memb	89889.4	peptidylprolyl isomerase	187248	534516	250953	186825	590035	317633	191792	127493	152439	456198	509862	311701	x										x
VIT_200s0734g00030.1;VIT_200s0734g00030.2;VIT_200s0771g00020.1;VIT_200s0771g00020.2;VIT_203s0088g00960.1;VIT_203s0088g00960.2;VIT_203s0088g00960.3;VIT_218s0001g08530.1;VIT_218s0001g08530.2;VIT_218s0001g08530.3;VIT_218s0001g08530.4;VIT_218s0001g08530.5;VIT_218s0001g08530.6;VIT_218s0001g08530.7	7	7	82.54	0.100843	0.0459018	1.56823	0.474596	elicitado memb	contol memb	73496.6	sorting and assembly machinery	9381.41	14209.5	12637.5	10355.2	9860.94	20518	19154.2	18221.8	19438.5	18143.1	19891.5	15999.4	x										x
VIT_217s0000g06240.1	2	2	18.67	0.10099	0.0459123	3.88223	0.474284	elicitado memb	elicitado tono	22339.3	uncharacterized protein	6057.31	5207.43	14458.7	1933	1667.2	6307.21	3806.86	15851.5	11342.6	884.741	3481.14	3619.48	x													x
VIT_218s0001g14750.1	2	2	19	0.101938	0.0461535	2.1233	0.472282	elicitado memb	elicitado tono	25848.1	uncharacterized protein	4127.55	6138.81	4369.05	1808.06	3076.09	4179.19	7925.88	4603.01	4949.04	4053.5	2890.6	1287.39	x									x
VIT_208s0032g00440.1;VIT_208s0032g00440.2;VIT_200s0404g00100.1;VIT_208s0032g01150.1	9	9	144.08	0.102542	0.0463914	1.66661	0.471018	control tono	elicitado memb	65038.6	lateral signaling target protein	19075.8	33711.2	17242.4	24092.1	35346.5	31148.4	19585.7	16934.8	17833.6	23368.5	18853.6	19761.8	x										x
VIT_201s0011g05330.1;VIT_201s0011g05330.2;VIT_201s0011g05330.3;VIT_201s0011g05330.4;VIT_211s0016g05900.1;VIT_211s0016g05900.2;VIT_211s0016g05900.3;VIT_211s0016g05900.4;VIT_211s0103g00620.1;VIT_211s0103g00620.2	7	7	86.02	0.104542	0.0471889	1.91895	0.466884	elicitado tono	control tono	34777.3	syntaxin 1b 2 3	33234.8	25541.7	28792.9	27017.9	17363.5	21653.8	24902.6	22971.4	46243.4	48193.9	29857.3	48666.6	x										x
VIT_215s0048g01350.1	3	3	36.6	0.10476	0.0472515	2.01134	0.466438	contol memb	elicitado tono	58207.2	clathrin assembly protein	11610.8	18538.7	7820.34	8434.01	7580.83	6857.77	11924	6657.98	8851.31	7029.17	5084.71	6764.07	x									x
VIT_207s0005g02270.1;VIT_207s0005g02270.2;VIT_207s0005g02270.3	4	1	55.57	0.105541	0.0474956	1.71086	0.46485	elicitado memb	control tono	36684.8	probable carboxylesterase 8-like	5207.57	9806.36	6711.27	5354.31	4214.81	6891.56	11818.1	8209.35	8134.39	7054.69	6099.17	6377.97	x										x
VIT_211s0016g04520.1	5	3	73.88	0.105916	0.0476121	1.61425	0.464092	elicitado memb	elicitado tono	39462.1	pto kinase interactor	10813.5	18097.8	10828.6	9445.21	8472.48	13851.5	10912	14626.2	14785.2	7290.11	8009.73	9679.85	x									x
VIT_207s0031g02030.1;VIT_218s0072g00310.1	1	1	17.05	0.10596	0.0476121	2.15395	0.464003	elicitado memb	control tono	31013.8	uncharacterized protein	3953.02	8015.65	5192.47	3003.19	4209.49	6796.64	8163.04	9763.51	12248.9	9737.2	4413.84	5946.95	x										x
VIT_218s0001g00360.1;VIT_203s0038g03545.1	3	3	33.76	0.106265	0.0477134	1.68513	0.463388	elicitado tono	control tono	49904.6	polypyrimidine tract-binding protein 3	15713.7	27262.6	18563.7	10187.6	13098.5	18546.3	25004.4	17935.6	23530.5	23900.3	28269.9	18322.7	x										x
VIT_205s0020g02990.1	10	10	135.94	0.106606	0.0478304	2.688	0.462703	control tono	elicitado memb	23768.1	dehydrin	88800.4	120622	64072.2	134145	214424	60885.5	56733.4	39628.9	55964.4	60318.4	85407.2	71182.8	x										x
VIT_218s0122g01440.6	5	2	68.7	0.106816	0.0478887	1.99722	0.462281	control tono	contol memb	16677.3	protein	14994.6	31034.8	22530.3	28207.5	36216.4	72505	29541	26040.8	23199.5	50419.2	46940.6	30302.8	x									x
VIT_214s0068g02110.1;VIT_214s0068g02110.2;VIT_214s0068g02110.3	1	1	15.25	0.107624	0.0482145	4.41883	0.460671	elicitado memb	control tono	62852.5	2-succinylbenzoate- ligase	518.36	555.451	833.346	151.583	149.216	530.513	448.178	1739.96	1485.29	1030.24	585.969	234.655	x										x					x
VIT_214s0060g02310.1	2	2	26.9	0.108444	0.0485455	1.9692	0.459048	control tono	elicitado tono	43773.2	sulfite oxidase	11133.5	11782.5	6610.08	20366.5	12557.6	10628	9353.91	13860.4	12744	5013.91	9222.71	7880.03	x										x
VIT_201s0146g00130.1;VIT_201s0146g00130.2;VIT_201s0146g00130.3	5	1	63.73	0.108805	0.0486337	1.49808	0.45834	control tono	contol memb	14066.8	60s ribosomal protein l22-2	17707	25721.9	17642.9	26096.4	30796	34598.1	21787.7	22131.4	20122.7	32928.9	22862.9	19325.7	x									x
VIT_208s0007g05490.1;VIT_208s0007g05490.2;VIT_208s0007g05490.3;VIT_208s0007g05490.5;VIT_208s0007g05490.4	2	1	20.07	0.109898	0.0490486	2.9224	0.456205	contol memb	elicitado tono	174800	gyf domain-containing protein	2078.9	3837.82	1311.41	966.769	2235.28	1065.77	1869.29	886.446	1204.9	716.255	1122.93	634.171	x										x
VIT_218s0122g00950.1	5	4	52.31	0.110048	0.0490531	3.02328	0.455913	elicitado tono	control tono	50565	pyruvate kinase	7117.78	5886.4	5105.75	5150.53	4986.99	4213.43	18879.3	5884.99	8622.95	26482.1	7941.23	8963.63	x										x
VIT_203s0180g00080.4;VIT_203s0180g00080.5;VIT_203s0180g00080.6	2	1	44.04	0.110551	0.0491312	1.94005	0.45494	control tono	elicitado memb	18447.4	uncharacterized protein	26102.4	25535.2	15666.1	47746.8	31986.8	21874.8	14135.4	22267.8	15970.9	15872.9	22865.3	19777.7	x										x
VIT_206s0004g03900.1;VIT_215s0046g00040.1;VIT_215s0046g00040.2;VIT_215s0046g00040.3;VIT_215s0046g00040.4;VIT_215s0046g00040.5	7	5	161.32	0.110598	0.0491312	2.21604	0.45485	elicitado memb	control tono	30096.9	cyclase family protein	46392.6	73014.6	66857	37019.9	43344.1	37328.2	46689.2	110010	104111	31663.2	65032	52145	x									x
VIT_201s0011g01140.1	3	2	34.72	0.111033	0.0492599	1.65215	0.454011	contol memb	control tono	117550	calcium-transporting atpase endoplasmic reticulum-type-like	10046.9	18155.8	13888.5	7290.09	7476.66	10709.9	10511.3	17049.3	14507.5	8586.03	12203.5	12485.7	x									x
VIT_200s0227g00190.1;VIT_200s0582g00010.1	2	1	21.11	0.112049	0.0496349	2.90177	0.452068	contol memb	control tono	64723.5	uncharacterized amino acid permease -like	4593.5	9461.62	5010.75	1455.97	2244.81	2869.64	4566.61	1372.37	3721.3	4904.76	2216.48	3397.76	x										x
VIT_209s0002g04490.1	1	1	15.23	0.112301	0.0496742	1.60399	0.451589	contol memb	control tono	50420.3	thioesterase family protein	10863	11904.4	15324.8	6325.51	8974.04	8448.93	12005.8	6228.35	9918.97	6652.7	9468.74	7890.89	x										x
VIT_217s0000g02750.1	3	3	25.61	0.113119	0.0499159	1.46074	0.45004	control tono	elicitado tono	31755	pyridoxal biosynthesis protein	6672.66	9845.4	7535.65	9269.35	9188.81	5800.16	6594.42	6274.71	5189.75	4715.94	5265.73	6625.22	x										x
VIT_203s0038g02480.1;VIT_203s0038g02480.2;VIT_203s0038g02480.3;VIT_203s0038g02500.1	24	24	460.77	0.113182	0.0499159	1.91734	0.449921	control tono	elicitado memb	36441.6	guanine nucleotide-binding protein subunit beta-like protein	115207	169569	66560.1	162405	169445	167668	116348	71871.7	72307.2	192832	132967	107951	x									x
VIT_219s0014g01900.1;VIT_219s0014g01900.2;VIT_219s0014g01900.3;VIT_219s0014g01900.4	3	1	54.03	0.114027	0.050177	1.90911	0.448335	control tono	elicitado tono	50512.5	skp1-like protein	10580.6	13491.7	15936.3	13676	31537.9	14547.5	9275.54	11989.7	10282	9004.45	13369.8	8929.01	x										x
VIT_200s0532g00030.1	4	4	53.36	0.114264	0.0502439	2.18653	0.447894	elicitado tono	control tono	116309	protein transport protein sec24-like at3g07100-like	13260.9	24821	18130.1	7624.97	8993.09	18253.1	12482.7	24478.1	24529	18086.6	27287.2	30872.9	x										x
VIT_204s0008g02720.1;VIT_204s0008g02720.2	6	4	78.25	0.114931	0.0504626	1.57198	0.446654	elicitado tono	elicitado memb	14331.2	thioredoxin-like protein	18259.5	29047	15339.5	20172.1	29170.5	38118	20047.8	16086	19908.5	30306.3	31638.6	26152.4	x									x
VIT_200s1995g00010.1;VIT_200s1995g00010.2;VIT_207s0205g00070.1	3	3	45.41	0.115405	0.0505723	1.69073	0.445776	control tono	elicitado tono	51630.7	myosin heavy chain-related protein	33890.7	44727.8	22703.5	40693.9	31495.4	30288.2	13692.9	28257.6	27462.2	20768.1	19775.9	20067.3	x								x		x
VIT_209s0002g02230.1	6	5	74.91	0.115414	0.0505723	1.26125	0.44576	control tono	elicitado memb	50197.3	phosphoenolpyruvate carboxykinase	16238.9	17367.9	12898.1	17282.9	19649.5	20909.6	16351.2	13773.6	15736	17752.6	14931.5	14440	x										x
VIT_208s0056g00620.1;VIT_202s0025g00960.1	3	3	47.61	0.115559	0.0505723	2.22628	0.445491	control tono	elicitado tono	27864.8	protein	10183.6	23615.4	10305.4	12982.4	14614.2	26288.6	7940.09	12523	10708.4	6481.67	6963.13	10759.3	x										x
VIT_206s0080g01080.1;VIT_206s0080g01080.2;VIT_206s0080g01080.3;VIT_206s0080g01080.4;VIT_206s0080g01080.5	6	2	80.64	0.115585	0.0505723	1.60687	0.445445	elicitado tono	contol memb	26202.8	v-type proton atpase subunit e1	7460.19	10703.9	8549.65	7230.16	10937.2	14823.9	11975.1	11397.7	15329	16004.2	14089.4	12831.9	x										x
VIT_208s0007g03620.1	2	1	28.65	0.116218	0.0507663	2.05506	0.444282	elicitado tono	contol memb	14033.7	ubiquitin-conjugating enzyme family protein	24966.1	32941.7	18334.3	30430	40885.9	38255	47053.4	16533.6	36086.3	59270.8	42556.8	54854.7	x									x
VIT_206s0004g04860.1;VIT_208s0007g00440.1;VIT_208s0007g00440.2;VIT_206s0004g07970.1;VIT_209s0054g01690.1;VIT_209s0054g01690.2;VIT_209s0054g01690.3;VIT_213s0019g01650.1;VIT_217s0000g06360.1;VIT_217s0000g06360.2;VIT_217s0000g06360.3;VIT_217s0000g06360.4	5	3	86	0.116219	0.0507663	1.86822	0.444279	control tono	elicitado memb	11560.7	60s acidic ribosomal protein	48070.4	78458	42344.8	57671.3	111325	71055.5	47748.1	34743.4	46001	87517.8	84374.1	51408.5	x									x
VIT_211s0016g03320.1;VIT_211s0016g03320.2	2	2	16.01	0.11653	0.0508648	1.5813	0.44371	elicitado tono	elicitado memb	32244.2	expansin	11841.2	15936.9	13763	11374.5	15936.3	18416.6	11922.4	12530.5	9204.81	21669.8	14047	17506.1	x									x
VIT_201s0010g02760.1;VIT_201s0010g02760.2	3	2	38.52	0.117072	0.0510641	1.95399	0.442722	elicitado memb	control tono	87319.9	dolichyl-diphosphooligosaccharide--protein glycosyltransferase subunit stt3-like	8387.34	13665.4	13172.7	6309.11	5040.41	13040.9	10857.7	21229.4	15571.6	12155.8	13643.1	16506	x										x
VIT_201s0011g01110.1;VIT_201s0011g01110.2;VIT_201s0011g01110.3;VIT_201s0011g01110.4	2	2	26.06	0.117664	0.0512844	1.67263	0.44165	elicitado tono	elicitado memb	90400.7	urease	19538	21356.3	15177.7	20528.5	14892.8	9139.27	14906	14068.2	11183.2	24069.1	25226	17873.3	x										x
VIT_210s0003g03510.1	3	3	44.68	0.117963	0.0513703	1.78618	0.441109	elicitado tono	contol memb	34994.3	molybdopterin cofactor	4988.72	10696	4086.27	9360.02	7409.52	8510.55	9660.94	7571.68	6089.24	13189.3	11857.3	10268.1	x										x
VIT_207s0104g00180.1;VIT_214s0128g00200.1	3	3	39.67	0.118151	0.0513838	1.56522	0.440771	control tono	elicitado tono	24770.1	calcyclin-binding protein	20117.5	37746.1	20243.1	31648.6	26211	31146.3	24676.9	21980.8	20987.4	20894.8	17442.1	18527.9	x								x		x
VIT_212s0178g00020.1	3	3	39.18	0.118702	0.0515859	1.97156	0.439781	elicitado tono	elicitado memb	47632.2	xyloglucan-specific endoglucanase inhibitor protein	5022.25	9966.61	6848.27	5626.36	10598.4	14595.7	6965.01	4286.12	6238.23	13209.3	10645.6	10626.4	x									x
VIT_214s0066g00950.1;VIT_214s0066g00950.2;VIT_214s0066g00950.3	4	4	63.69	0.119252	0.051787	2.70951	0.438798	elicitado memb	control tono	44092.1	endoplasmic reticulum vesicle transporter protein	15594	17488.4	27483.4	5295.05	6316.61	23068.3	17625.7	40997.6	35342.5	12037.6	16289.1	23767.6	x										x
VIT_201s0011g00540.1;VIT_201s0011g00540.2	12	4	172.57	0.119536	0.0518347	3.16135	0.438293	contol memb	elicitado tono	55336.2	isocitrate dehydrogenase	21502.5	10502.9	9396.17	15497.8	10353.9	4131.48	4855.33	4976.56	11932.5	4134.48	3771.98	5189.71	x										x
VIT_218s0001g04600.1;VIT_218s0001g04600.2;VIT_218s0001g04600.3;VIT_218s0001g04600.4	8	8	102.44	0.119717	0.0518757	2.01893	0.43797	elicitado memb	elicitado tono	43715.4	spfh domain-containing protein 2	13666.5	25901.5	17924.8	13560.9	12001.3	24268.2	18876.1	38620.8	28720.6	13267	13725.2	15712.4	x									x
VIT_217s0053g00120.1;VIT_217s0053g00120.2	4	2	42.84	0.119988	0.0519204	1.89988	0.43749	contol memb	elicitado memb	82196.2	vacuolar membrane-associated protein iml1	40785.3	79893	39039.3	33551.8	40352.8	35246.5	36043.4	18291.2	29732.6	42122	41747.3	35797.2	x										x
VIT_214s0108g00440.1	1	1	21.83	0.120478	0.0520537	7.53319	0.436624	control tono	elicitado tono	35641.7	succinyl- ligase	119378	34772.8	37372.4	268732	158509	23639.7	73127	55996.2	155843	21212.8	11031.5	27608.3	x							x			x					x
VIT_205s0102g00560.1;VIT_205s0102g00650.1	24	1	540.46	0.120573	0.0520568	3.20917	0.436457	contol memb	elicitado tono	50305.7	alpha tubulin 1	71540.9	171669	48103	46668.6	37848.7	38147.3	61903.4	19339.3	26765.5	50315.7	24628.8	15830.8	x										x
VIT_201s0010g01130.1;VIT_201s0010g01130.2;VIT_201s0010g01130.3;VIT_200s0262g00110.1	1	1	14.99	0.120727	0.0520856	1.91025	0.436186	contol memb	control tono	19542.3	peptidyl-prolyl cis-trans isomerase e	16151.9	25719.4	18007.2	9881.58	3922.98	17541.3	16368.9	18447.7	20200.4	12784.8	9515.61	12132.4	x									x
VIT_208s0040g01480.1;VIT_206s0061g00340.1;VIT_201s0011g03010.1;VIT_209s0002g07390.1	28	23	427.7	0.120845	0.0520991	2.73994	0.435977	control tono	elicitado memb	53776.4	6-phosphogluconate dehydrogenase	113179	89024.9	36940.5	149492	105327	49469.3	35145.3	29363.6	46548	44675.7	57956.8	53638.3	x										x
VIT_217s0000g02950.1;VIT_217s0000g02930.1;VIT_216s0039g00970.1;VIT_216s0039g01070.1;VIT_217s0000g02920.1	32	13	623.7	0.12254	0.0527553	2.17353	0.433019	contol memb	elicitado memb	90385.8	cell division cycle protein 48 homolog	186160	175094	128322	113202	162176	46256.4	106598	50575.6	68071	85380.6	81690.9	59774.1	x										x
VIT_201s0150g00310.2;VIT_201s0150g00310.3;VIT_214s0068g00880.1;VIT_201s0150g00310.1	5	5	88.62	0.122648	0.0527553	3.13615	0.432833	elicitado tono	control tono	26043.7	probable glutathione s-transferase	49008	19284.6	38885.8	24612.3	22177.9	10419.9	68040.9	22129.1	82413.7	86707.1	32553.2	60159.2	x										x
VIT_202s0025g02780.1;VIT_202s0025g02780.2	2	2	44.73	0.124183	0.0533063	1.57055	0.430195	control tono	elicitado memb	9953.3	ribosomal protein s27	58456.5	62628	38300.7	46910.8	75656.5	48637.3	41915.8	32448	34645.5	45152.7	52454.9	45805.9	x										x
VIT_214s0030g01810.1;VIT_205s0020g03900.1;VIT_205s0094g00620.1	3	3	87.51	0.124424	0.0533715	1.90558	0.429783	control tono	elicitado memb	11464.8	60s acidic ribosomal protein p1	57329.3	84304.4	51649.5	79133.1	133795	93847.5	50687.6	45006.1	65294.1	101433	74656.9	46441.1	x										x
VIT_214s0108g01160.1	17	17	301.18	0.124653	0.0533957	1.85531	0.429393	elicitado tono	elicitado memb	30016.2	40s ribosomal protein s3a-like protein	53842.6	141099	79005.9	110608	127183	127360	80470.5	53753.2	63235.9	154157	133234	78957.5	x									x
VIT_214s0036g00050.1	8	8	139.96	0.12466	0.0533957	2.07089	0.429381	control tono	elicitado memb	43035.2	protein	16140.7	24747.8	16003	21266.9	48516.6	22033.2	18926.3	13333.7	12076.8	11515.8	21913	11296.1	x										x
VIT_205s0020g03140.1	5	1	86.67	0.125817	0.0537417	2.09965	0.427423	control tono	elicitado tono	25316.3	protein	29860	26068.9	15821	37737.1	20109.8	15630.6	23577.8	11022.5	18413	13709.3	10303.1	10982.7	x										x
VIT_214s0171g00490.1;VIT_214s0171g00490.10;VIT_214s0171g00490.2;VIT_214s0171g00490.3;VIT_214s0171g00490.4;VIT_214s0171g00490.5;VIT_214s0171g00490.6;VIT_214s0171g00490.9;VIT_214s0171g00490.11;VIT_214s0171g00490.12;VIT_214s0171g00490.7;VIT_214s0171g00490.8	7	6	95.97	0.126037	0.0537417	1.82785	0.427054	elicitado memb	control tono	59317.3	hexose transporter	26364.7	53555.2	39514.4	25725.9	25182.4	56575.9	38787	75537.7	82140.2	61063.1	58788.7	72942.8	x										x
VIT_213s0156g00070.1;VIT_213s0156g00070.2;VIT_213s0156g00070.3;VIT_206s0004g08160.11;VIT_209s0002g02100.4;VIT_211s0016g05090.1;VIT_211s0016g05090.2;VIT_211s0016g05090.3;VIT_217s0000g09120.1;VIT_217s0000g09120.2;VIT_217s0000g09120.3;VIT_217s0000g09120.4;VIT_217s0000g09120.5;VIT_217s0000g09120.6	10	10	158.62	0.126059	0.0537417	1.73319	0.427017	control tono	elicitado memb	59495.8	glucose-6-phosphate dehydrogenase	62874.2	58404.8	39854.8	74617.6	69232.7	37603.9	41746	26437.8	36509.9	49714	61839.9	53577.1	x										x
VIT_219s0014g03130.1	6	4	89.59	0.1261	0.0537417	1.46736	0.426948	elicitado memb	control tono	66433	dead-box atp-dependent rna helicase 37-like	8620.11	14046.1	8933.74	8066.92	11891.1	9735.57	13781.4	16399	13390.7	15567.7	14043.9	10409.4	x										x
VIT_210s0003g04530.1	3	3	27.51	0.126412	0.0537846	1.51983	0.426424	elicitado memb	control tono	28224.5	stem-specific protein	14815	23802.7	17350.9	15774.1	10648	19445.4	21383.5	27079	21248.2	15670.8	14864.9	17313.1	x									x
VIT_210s0116g00210.1;VIT_210s0116g00290.1	1	1	19.62	0.126716	0.0538117	2.65219	0.425916	elicitado tono	control tono	108397	cation-chloride co-transporter 1	9664.48	22279.7	21280.9	5213.56	6886.79	16435	8042.81	18238.2	24011.8	19939.7	27007.9	28733.4	x										x
VIT_219s0090g00460.1;VIT_200s1818g00010.1;VIT_204s0043g00220.1	1	1	14.98	0.127303	0.0540128	2.21645	0.424936	contol memb	elicitado tono	32603.7	protein	4993.78	10966.7	5010.88	4882.28	7273.43	3365.35	7338.64	4876.43	4999	4138.15	3079.72	2243.78	x										x
VIT_202s0025g03550.1;VIT_202s0025g03550.2;VIT_202s0025g03550.3	20	11	335.74	0.127371	0.0540128	2.40149	0.424824	control tono	elicitado tono	110739	aconitate cytoplasmic-like	43623.3	27350.9	29210.1	57792	40235	17543	21319.1	29569	41446.5	11373.5	18373.2	18377.5	x										x
VIT_217s0000g09870.1;VIT_217s0000g09870.2;VIT_217s0000g09870.3;VIT_217s0000g09870.4;VIT_217s0000g09870.5;VIT_217s0000g09870.6	4	3	67.06	0.127592	0.0540492	2.57113	0.424458	contol memb	control tono	55746.4	kinase family protein	14383.7	48669.8	24218.9	9751.26	8366.02	15825.9	11908.4	20368.5	19232.2	20808.6	16767.3	17633	x										x
VIT_216s0050g01160.1;VIT_216s0050g01160.3;VIT_202s0025g00310.1;VIT_216s0050g01160.2	2	2	20.75	0.127742	0.0540492	1.97138	0.424208	contol memb	control tono	70615.9	ma3 domain-containing protein	10271.7	17156.8	15248.5	5549.98	9063.89	7034.38	10044	7142.68	10805.5	6158.05	13780.6	11804.5	x										x
VIT_210s0003g03830.1;VIT_210s0003g03830.2;VIT_210s0003g03830.3;VIT_219s0093g00510.1;VIT_219s0093g00510.2	3	3	44.49	0.12782	0.0540492	1.8638	0.424079	elicitado tono	elicitado memb	20017.3	40s ribosomal protein s10-like	15160.1	29291.3	18579.3	17803.1	27534.7	40447.9	15286.5	20605.9	17865.9	39607.5	35445.1	25142.1	x									x
VIT_218s0122g01160.1;VIT_218s0122g01170.1;VIT_218s0122g01170.2;VIT_218s0122g01170.3	2	2	24.97	0.128067	0.0541151	1.86697	0.423671	contol memb	control tono	40947.7	glycolate oxidase	6698.14	11776.6	11347.5	3578.77	4427.34	7967.49	7567.74	7066.22	12304.1	6661.9	8925.53	9150.75	x										x
VIT_208s0040g00020.1;VIT_208s0040g00020.2;VIT_208s0040g00020.5	1	1	15.07	0.128376	0.0541692	1.42995	0.423161	control tono	elicitado tono	42076.4	12-oxophytodienoate reductase 1	14959.9	19371.8	13766.7	27039.4	18303.4	18684.5	16980.7	20526.8	17725.1	14986.3	12624.4	17165.3	x										x
VIT_217s0000g05540.1;VIT_217s0000g05540.2	2	2	18.62	0.128448	0.0541692	1.60033	0.423042	elicitado tono	elicitado memb	15849.6	thioredoxin h	3809.63	5931.98	4327.5	3670.65	5517.78	2975.68	3804.86	3362.81	4978.85	5102.37	7885.03	6450.99	x										x
VIT_209s0002g02330.1;VIT_209s0002g02330.2;VIT_211s0016g02050.1	32	8	649.76	0.128512	0.0541692	1.6556	0.422936	contol memb	elicitado memb	105650	plasma membrane h+-atpase	43196.3	86815.9	65196.8	31763.8	29131.8	58593	32668.6	43700.3	41539.4	55790.3	50403.7	64136	x										x
VIT_206s0004g00500.1;VIT_208s0007g07240.1;VIT_208s0007g07240.2;VIT_208s0007g07240.3	3	3	32.01	0.128938	0.0542906	2.1414	0.422237	contol memb	elicitado tono	43743	nucleosome assembly protein 1 2	6493.55	14079.9	7492.32	7180.74	10379.9	5575.95	8167.59	4503.02	4392.21	5012.14	5261.14	2833.01	x										x
VIT_217s0000g05880.1	2	2	25.62	0.129444	0.0543696	1.89175	0.421408	contol memb	elicitado tono	124820	ran-binding protein	8681.26	19632.8	7128.06	6109.02	4113.76	8856.38	9632.02	10987.3	10611.1	6130.16	7210.99	5393.9	x									x
VIT_218s0001g00510.1;VIT_218s0001g00510.2;VIT_218s0001g00510.3	4	1	48.69	0.129582	0.0543696	1.62359	0.421184	control tono	elicitado memb	21532.5	vacuolar protein	7529.93	10723.6	5228.87	12620.2	10385.6	13790.1	9998.96	5130.12	7534.18	14043.2	13211.7	8156.56	x									x
VIT_200s0301g00030.1;VIT_212s0059g01930.1	3	3	33.9	0.129695	0.0543785	1.87423	0.421	control tono	elicitado memb	90560.7	prolyl oligopeptidase-like protein	5187.52	6620.11	2547.39	7542.98	6129.51	5346.3	2872.58	4020.75	3254.17	4242.32	4165.68	4860.09	x										x
VIT_201s0011g03790.1;VIT_201s0026g00840.1;VIT_201s0026g00840.2;VIT_201s0026g00840.3;VIT_201s0026g00840.4;VIT_201s0026g00840.5	1	1	16.17	0.130275	0.0545833	1.27902	0.420057	contol memb	elicitado tono	31208.7	secretory carrier membrane protein	24628.6	32815	26580.5	22761.8	26037.1	20675.7	26437.4	22881.8	27838.4	20299.4	24374.7	21019.9	x									x
VIT_218s0122g00510.1;VIT_218s0122g00510.2	3	3	44	0.131304	0.0549759	1.81595	0.418394	contol memb	elicitado memb	46197	protein	11038.8	18420.9	9220.28	9043.15	14947.7	9862.89	7985.09	5306.96	8008.02	12367.9	11601.5	8517.99	x										x
VIT_204s0023g00670.1	22	22	448.2	0.131524	0.0550293	1.69727	0.418041	elicitado tono	elicitado memb	68199	pyrophosphate--fructose 6-phosphate 1-phosphotransferase subunit alpha-like	118285	170730	112249	137297	115557	106667	108055	81584.9	85567.1	215837	142554	108709	x										x
VIT_207s0130g00070.1;VIT_207s0130g00070.2	3	3	37.82	0.133106	0.0556132	1.5102	0.415517	contol memb	elicitado tono	49414	basic leucine zipper and w2 domain-containing protein 2-like	24126.8	34278.1	19930.6	17628	14504.5	20428.5	23098.1	19999.4	21254.7	21934.1	13066.9	16869.9	x									x
VIT_206s0061g00670.1;VIT_206s0061g00670.2;VIT_206s0061g00620.1;VIT_202s0025g04510.1;VIT_215s0046g03550.1;VIT_215s0046g03600.1;VIT_215s0046g03600.2;VIT_215s0046g03600.3;VIT_215s0046g03600.4;VIT_215s0046g03600.5;VIT_215s0046g03600.6;VIT_215s0046g03600.7	6	6	64.99	0.133891	0.0558626	1.94518	0.414278	elicitado memb	control tono	133768	cation-transporting atpase	6977.92	15355.8	9469.45	5382.95	4490.74	8573.73	8266.18	15861	11756.4	6650.17	8296.9	9524.81	x									x
VIT_203s0091g00450.1	6	4	80.59	0.134069	0.0558976	2.17908	0.413998	elicitado memb	elicitado tono	33330.5	protein	24593.5	9785.05	26173.6	13409.4	16957	6695.25	27916.2	15400.7	20135.3	8839.92	10770.2	9508.6	x									x
VIT_208s0105g00400.1	4	2	51.55	0.134491	0.0560339	1.75286	0.413335	elicitado tono	contol memb	44476.6	progesterone 5-beta-reductase	5052.26	2586.06	2880.12	6371.91	3856.33	3979.57	7133.76	3698.83	5851.54	6308.05	5690.96	6438.38	x										x
VIT_204s0023g00730.2;VIT_204s0023g00730.1;VIT_204s0023g00730.3	2	2	25.07	0.134584	0.0560339	1.42405	0.41319	elicitado memb	elicitado tono	33228	transcription factor	14268.9	20294	11199.8	20309.7	15081.9	18666.4	19683.2	16815.7	19748.5	14670.8	12853.3	11974	x										x
VIT_205s0020g04080.1;VIT_205s0020g04080.2;VIT_205s0020g04080.3;VIT_205s0020g04080.4	5	5	64.71	0.134834	0.0560932	1.53812	0.412799	contol memb	elicitado memb	62562	aspartic proteinase-like protein 2-like	14941.7	28351.8	17617.3	11416.3	13668.4	15026.5	13279.8	11821.2	14499.8	14882.2	12674.8	17241.7	x										x
VIT_210s0003g03120.1	6	6	82.35	0.13507	0.0560932	1.56217	0.41243	control tono	elicitado tono	21644.8	-dihydroxy-3-keto-5-methylthiopentene dioxygenase 3	27167.6	54995.6	28350.7	52847.3	43421.6	44026	29308.1	32073.2	35755.6	31408	28237	30162.5	x								x		x
VIT_216s0039g01660.1	12	12	234.98	0.13542	0.0561206	1.86005	0.411884	elicitado memb	control tono	41657.9	urease accessory protein	108044	130409	174052	34899.3	104602	85735.1	127694	188850	102405	74369.5	113878	88715.4	x									x
VIT_206s0004g04800.1;VIT_206s0004g04800.2	2	2	17.98	0.135448	0.0561206	1.41016	0.411841	elicitado tono	elicitado memb	36437.1	uncharacterized protein	7234.15	8783.14	9500.22	6453.28	8853.09	8741.45	5580.18	9226.63	8459.88	10586.1	10419.4	11804.3	x										x
VIT_203s0038g04750.1;VIT_203s0038g04750.2	3	2	51.35	0.135452	0.0561206	2.91412	0.411835	control tono	contol memb	27633.2	triosephosphate isomerase	1887.62	1494.93	1744.25	6530.6	5125.36	3284.18	754.034	2166.91	2352.62	1176.23	2898.81	6722.01	x										x				x
VIT_216s0098g00850.1;VIT_215s0024g01470.1;VIT_215s0024g01470.2	1	1	20.05	0.136126	0.0563604	2.28843	0.410791	elicitado memb	elicitado tono	19475.1	adenine nucleotide alpha hydrolases-like protein	5396.23	2402.62	3983.89	6719.39	4950.84	3098.37	11634.4	4464.24	10404	4281.13	4389.84	2910.15	x										x
VIT_206s0004g00990.1	14	14	233.39	0.136341	0.0563964	2.12516	0.410459	control tono	elicitado memb	81355.5	caffeic acid o-methyltransferase	79056.5	61683.8	27241.8	90436.5	61623.5	57178	44225.4	25215.7	29016.4	52253	36946.9	45257.9	x										x
VIT_218s0001g14630.1;VIT_218s0001g14630.2;VIT_218s0001g14630.3	2	2	30.47	0.136442	0.0563964	1.5459	0.410302	control tono	elicitado memb	23304.7	disease resistance response protein 206	13458.6	25117.6	13806.2	19047.5	23233.5	33999.2	17226.3	17223.4	14893.8	25126.1	22679.8	21954.3	x									x
VIT_206s0004g00480.1;VIT_206s0004g00480.2;VIT_206s0004g00480.3;VIT_206s0004g00480.4;VIT_208s0007g07260.1	9	9	107.01	0.136497	0.0563964	1.49275	0.410218	contol memb	control tono	64159.7	plant synaptotagmin	45515.6	67045.9	34498.2	29128.8	30885.8	38501	45069	40153.6	44447	38828	31505.4	34783.2	x									x
VIT_218s0001g02810.1;VIT_218s0001g02810.2;VIT_218s0001g02810.3	23	5	530.95	0.13689	0.0565199	2.98673	0.409611	contol memb	control tono	50295.9	alpha-tubulin	333031	295015	242091	112868	123812	54654.7	375821	56497.3	153646	168301	80121.1	67851	x										x				x
VIT_202s0025g00690.1;VIT_202s0025g00690.2;VIT_202s0025g00690.3;VIT_213s0019g02380.1	4	4	59.09	0.137103	0.0565685	1.44349	0.409285	elicitado memb	control tono	77276.7	long chain acyl- synthetase 9	10263	19235.2	10961.6	10446.2	10051.5	13920.9	14927.5	18340.2	16415.2	16237.4	16051.2	16473.9	x										x
VIT_201s0011g05370.1;VIT_200s0265g00010.1;VIT_200s0265g00010.2	5	4	66.32	0.138004	0.0567827	2.14804	0.407907	control tono	elicitado memb	59715.9	calcium dependent protein kinase 3	2750.31	6089.64	3146.41	4382.92	4866.82	14070.4	2853.85	4203.48	3799.14	6692.6	6407.65	8299.8	x									x
VIT_219s0177g00310.1	21	20	350.11	0.138222	0.0568235	1.88065	0.407575	elicitado tono	elicitado memb	72098.8	phosphoglucomutase	65843.1	60436	48935.7	62162.8	68280.4	40911.8	46798.5	25863.9	38337.2	85406.9	81331.7	42012.4	x										x
VIT_218s0001g07280.1	3	3	33.51	0.138507	0.0568717	1.66186	0.407143	contol memb	elicitado tono	50153.4	tryptophan synthase beta-subunit	44096	23602.8	36361.4	26408.6	34181.6	19001.9	43824.2	31501.7	27257.9	23944.3	19494.9	19177.5	x									x
VIT_214s0060g01630.1;VIT_214s0060g01630.2;VIT_214s0060g01630.3	2	2	27.86	0.13884	0.0569452	1.36555	0.406637	contol memb	elicitado memb	68875.3	glucose-6-phosphate isomerase	20469.3	21846.3	14598.1	17578.4	19994.6	15353.7	13957.2	12588	15133.1	13847.9	17692.7	13434.4	x										x
VIT_206s0080g00160.1;VIT_213s0106g00490.1	3	3	34.76	0.138877	0.0569452	1.56896	0.406582	contol memb	control tono	113555	eukaryotic translation initiation factor 3 subunit a	12968.8	26142.4	20744	11252.9	11730.3	15166.4	13002.8	17146.6	15063.6	20203.4	17620	16998.5	x										x
VIT_206s0080g00740.1	5	5	63.17	0.139778	0.0572577	1.57586	0.405223	contol memb	elicitado tono	48404	vacuolar sorting protein 4b	19689	35680.6	18514.9	22298	23100.7	17357.7	22365.3	22260.2	25674.9	17417.3	16580.2	12887.8	x										x
VIT_215s0048g00670.1;VIT_216s0022g01590.1	3	1	42.41	0.139949	0.0572577	1.73847	0.404967	elicitado tono	elicitado memb	16433.5	40s ribosomal protein s14	6209.71	9737.18	6311.8	6368.89	12445.5	15295.5	8574.76	6019.9	6465.72	14368.9	13162.4	9081.63	x									x
VIT_205s0020g03460.1	5	4	71.36	0.140008	0.0572577	1.52035	0.404877	control tono	contol memb	17241	40s ribosomal protein s13	29477.1	52336.8	39548.3	52839.4	57339.4	74334.1	52679.7	53756.3	48530.1	53316.1	51570.3	35788.7	x										x
VIT_208s0056g00190.1;VIT_208s0056g00190.2;VIT_208s0056g00190.3;VIT_208s0056g00190.4;VIT_208s0056g00190.5;VIT_212s0035g02290.1	1	1	15.74	0.140024	0.0572577	2.49498	0.404854	elicitado memb	control tono	64174.4	uncharacterized protein	1660.59	1177.68	3385.23	659.465	2422.03	1800.79	3041.64	4589.94	4549.63	1225.17	2671.13	2041.07	x										x
VIT_202s0025g02480.1;VIT_202s0025g02480.2;VIT_202s0025g02480.3;VIT_202s0025g02480.4;VIT_202s0025g02480.5;VIT_202s0025g02480.6;VIT_201s0146g00215.1;VIT_201s0150g00200.10;VIT_201s0150g00200.13;VIT_201s0150g00200.5;VIT_201s0150g00200.7;VIT_201s0150g00200.9;VIT_204s0023g03820.1;VIT_205s0124g00460.1;VIT_206s0061g01180.1;VIT_206s0061g01180.10;VIT_206s0061g01180.11;VIT_206s0061g01180.2;VIT_206s0061g0118…	18	7	271.04	0.140517	0.0573517	2.11961	0.404116	elicitado tono	elicitado memb	55765.1	pyruvate kinase	48100.3	28987.1	44590.6	44257.4	42896.1	21913.4	36269.9	14366.7	23872.5	68697.2	37540.8	51692.1	x										x
VIT_214s0068g01640.2;VIT_214s0068g01640.1	5	4	57.24	0.14113	0.0574215	1.37821	0.403202	control tono	elicitado memb	81988.7	serine threonine protein	15127.9	16133.7	11506.9	18312.6	19079.3	13825.4	12993.9	10234.9	13933.5	13784.4	13295.4	10951.4	x										x
VIT_203s0038g03120.1;VIT_203s0038g03120.2	9	1	122.47	0.141202	0.0574215	1.76624	0.403095	control tono	contol memb	29556.6	60s ribosomal protein l7a	3119.07	4671.61	6614.33	6170.17	7377.99	11894.5	3148.27	7907.07	4504.03	7720.8	7348.31	8919.92	x									x
VIT_204s0210g00180.1;VIT_204s0210g00180.2;VIT_204s0210g00180.3	13	7	196.04	0.141292	0.0574215	3.52779	0.402961	elicitado memb	elicitado tono	39937.2	isocitrate dehydrogenase	57830.9	27972.8	17209.1	67550.9	28993.4	11717.3	48899.4	26896.3	56756.1	18971.2	8690.86	9911.6	x										x
VIT_212s0034g01870.1;VIT_212s0034g01900.1;VIT_212s0034g01970.1	8	2	117.66	0.141292	0.0574215	3.52779	0.402961	elicitado memb	elicitado tono	46185.8	isocitrate dehydrogenase	16359.2	7912.94	4868.1	19108.8	8201.64	3314.58	13832.6	7608.43	16055.1	5366.57	2458.47	2803.79	x										x
VIT_214s0030g00650.1;VIT_214s0030g00650.2	9	6	138.13	0.141501	0.0574671	1.75162	0.402652	control tono	contol memb	38646.5	glutelin type-a	24426.6	45104.8	24779.5	50760.4	58730.7	55705.7	30727.8	33280.8	44877.5	24900.1	42334.1	52967.4	x										x
VIT_219s0085g00370.1	2	2	30.72	0.141912	0.0575946	3.1771	0.402043	elicitado memb	control tono	57575	bifunctional 3-dehydroquinate dehydratase shikimate chloroplastic-like	7190.27	7370.34	7765.5	3609.08	2464.25	4345.26	19679.5	5211.72	8209.7	16964.2	4016.98	8242.32	x										x				x
VIT_205s0062g00130.1;VIT_205s0062g00130.2;VIT_205s0020g03720.1;VIT_209s0002g07300.1;VIT_209s0002g07300.2	41	38	813.37	0.142732	0.057825	3.41062	0.400835	control tono	elicitado memb	42535.6	phosphoglycerate kinase	450278	272980	121961	701940	451882	164779	153523	92362.2	140731	195457	179749	168934	x										x
VIT_214s0068g01360.1	10	9	132.07	0.143567	0.0580197	1.84226	0.399613	elicitado tono	control tono	85989.5	protein transport protein sec23	23599.6	43975	41308.3	18724.3	23852.6	46930.8	36152.3	50131.1	36382.9	45125.7	59550	60220.7	x										x
VIT_209s0002g02480.1;VIT_209s0002g02480.2;VIT_209s0002g02480.3;VIT_204s0008g00810.1;VIT_204s0008g03590.1;VIT_204s0008g03590.2;VIT_206s0061g00380.1;VIT_206s0061g00380.2;VIT_206s0061g00380.3;VIT_219s0014g04860.1	2	2	31.7	0.143641	0.0580197	1.40934	0.399504	elicitado memb	elicitado tono	36320.8	gem-like protein 5	41807.6	64061.3	43424.6	42501.7	40998.5	55364.7	50198	55656.8	60221.9	44265.7	36218.5	37355.5	x										x
VIT_216s0098g01630.1	2	2	17.42	0.1444	0.0582867	1.36885	0.398401	elicitado tono	control tono	14167.1	mitochondrial atp synthase g subunit family protein	18142.4	17297.4	21173.1	13729.1	22018.8	16383.7	21305.4	18346.9	23937	26594.7	23974.3	20791.3	x										x
VIT_215s0048g01890.1;VIT_215s0048g01890.2;VIT_215s0048g01890.3;VIT_215s0048g01890.4;VIT_215s0048g01890.5;VIT_215s0048g01890.6	7	7	98.94	0.14568	0.058684	2.33171	0.396554	elicitado tono	elicitado memb	106832	importin subunit beta-1-like	48982.6	32451.8	90849.3	41640.6	61275.4	122041	31920.6	49198.6	38612.6	75091.9	88958.5	115129	x									x
VIT_217s0000g06270.1	1	1	26.52	0.146092	0.0587683	5.48346	0.395964	elicitado memb	control tono	25983	peroxisomal biogenesis factor 11 family protein	13317	5050.19	36650.5	2928.13	4750.57	9017.24	18121.5	25295.3	48134.7	3353.99	15986.2	21837.2	x										x					x
VIT_218s0001g07980.1;VIT_218s0001g07980.3;VIT_218s0001g07980.2;VIT_218s0001g07980.4;VIT_218s0001g07980.5;VIT_218s0001g07980.6;VIT_206s0009g01840.1;VIT_206s0009g01840.2;VIT_206s0009g01840.3;VIT_206s0009g01840.4;VIT_206s0009g01840.5;VIT_210s0003g04020.7;VIT_211s0016g05420.1;VIT_211s0016g05420.2;VIT_211s0016g05420.3;VIT_211s0052g01700.1;VIT_211s0052g01700.2;VIT_211s0052g01700.3	11	5	189.44	0.146586	0.0588137	1.84344	0.395259	elicitado memb	elicitado tono	43888.5	nad-malate dehydrogenase	34005.3	18382.2	39711.8	26646.4	18213.9	11259.6	37413.1	33990.9	25570.6	27147.4	13924.4	11533.6	x									x
VIT_216s0098g01260.1	8	6	126.52	0.146595	0.0588137	2.68713	0.395246	control tono	elicitado memb	50906.5	cbl-interacting serine threonine-protein kinase 8-like	59284.8	260119	78751.6	121788	230344	217416	70111	89896.2	51946.7	143703	144174	108293	x										x
VIT_203s0038g04560.1;VIT_213s0147g00060.1;VIT_213s0101g00470.1	2	1	24.22	0.147452	0.0590681	1.59531	0.394027	elicitado tono	elicitado memb	87099.3	protein	4209.34	5317.56	3459.59	4284.64	6579.19	5669.97	4734.89	2625.81	3499.07	7503.56	5324.88	4496.25	x									x
VIT_212s0035g01150.1;VIT_212s0035g01150.2;VIT_212s0035g01150.4;VIT_212s0035g01150.3	3	3	40.53	0.147455	0.0590681	1.77275	0.394023	control tono	elicitado tono	12203.1	40s ribosomal protein s25-2	28356.3	59101.7	28768.2	72058.9	40996.2	40211.9	33955.3	30393.6	24056	29281.4	29665.6	27510.3	x										x
VIT_219s0014g04150.1;VIT_219s0014g04150.2;VIT_219s0014g04150.3	5	1	71.59	0.147527	0.0590681	1.92931	0.393921	control tono	elicitado memb	22843.4	ras-related protein rabd1	4262.66	9741.63	4046.66	6450.25	7615.17	15087.6	4702.61	4729.9	5678.11	10353.8	7898.71	8245.69	x									x
VIT_219s0014g04710.1;VIT_219s0014g04710.2;VIT_219s0014g04710.3	2	1	21.66	0.14813	0.0592697	2.00456	0.39307	elicitado memb	elicitado tono	77625.7	receptor-like serine threonine-protein kinase sd1-8-like	6886.12	4901.63	9812.74	5338.83	5395.38	5121.91	4123.93	9962.45	9908.29	3113.19	4772.04	4084.82	x									x
VIT_201s0011g01120.1	2	2	31.1	0.150199	0.0599364	3.11236	0.390175	elicitado memb	elicitado tono	26288	dag protein	20499	6120.54	28050.6	6368.33	11030	16592.2	21492.9	40535.7	16991	6834.85	11574.3	6979.81	x										x
VIT_203s0088g01170.1;VIT_203s0088g01170.2;VIT_203s0088g01170.3;VIT_203s0088g01170.4	1	1	15.31	0.150609	0.0600599	3.4049	0.389607	contol memb	control tono	84849.6	disease resistance protein rga3-like	23372.6	32615.2	18656.5	9660.61	7534.27	4727.75	18179.3	8095.3	27471.1	25473	4386.79	14516.7	x									x					x
VIT_201s0026g01640.2;VIT_201s0026g01640.1	2	1	24.06	0.152745	0.060749	2.13162	0.386673	control tono	elicitado memb	31365.7	proline iminopeptidase	14641	23295.2	10671.1	23580	17642.2	10866	10707.2	4833.07	8895.75	16646.5	8430.62	7410.4	x										x
VIT_204s0008g00640.1;VIT_204s0008g00640.2	17	16	354.34	0.153339	0.0608631	2.498	0.385866	elicitado tono	elicitado memb	31717.6	hypersensitive-induced response protein	71267.2	212869	115066	63950.4	135099	233699	66829.3	117078	114088	214770	236187	293433	x										x
VIT_216s0098g01380.1;VIT_216s0098g01380.2;VIT_206s0004g07420.1;VIT_208s0007g02170.1;VIT_208s0007g02170.2;VIT_215s0046g01790.1	3	3	35.17	0.153766	0.0609918	1.82099	0.385288	control tono	elicitado tono	60553.3	clathrin interactor epsin 1-like isoform 1	10137.8	21106.6	9699.65	11973.5	16137.4	17424.2	16367.5	9493.61	10831.8	7782.01	9555.04	7668.69	x								x		x
VIT_212s0034g00130.1;VIT_212s0034g00060.1;VIT_212s0055g00020.1;VIT_212s0055g00250.1;VIT_212s0055g00290.1;VIT_212s0055g00310.1;VIT_212s0055g00320.1;VIT_206s0004g06380.1;VIT_206s0004g06400.1;VIT_212s0034g00040.1;VIT_212s0034g00080.1;VIT_212s0034g00140.1;VIT_212s0034g00160.1;VIT_212s0034g01120.1;VIT_212s0055g00030.1;VIT_212s0055g00050.1;VIT_212s0055g00160.1;VIT_212s0055g00170.1;VIT_212s0055g00180.1;…	2	2	20.93	0.154697	0.0612416	1.56258	0.384033	elicitado memb	control tono	12595.3	protein	14459.9	17088.3	15292	11513.6	11504.3	13138.9	20381.6	15279.9	20836.5	21391.3	16476	10567.7	x										x				x
VIT_210s0116g00550.1	7	5	110.81	0.154746	0.0612416	4.06469	0.383966	elicitado memb	contol memb	52990.8	udp-glucose flavonoid 3-o-glucosyltransferase 6-like	15806	6689.06	7848.46	26553.8	12183.5	6528.79	70159.2	26759.1	26418.8	84177.7	11218.6	20224.8	x										x					x
VIT_201s0026g01340.1;VIT_201s0026g01340.2	6	6	98.55	0.154807	0.0612416	1.66067	0.383885	elicitado memb	control tono	37866.5	tumor suppressor	26822.6	51998.8	30449	20091.6	18658.2	36289.1	37924.4	43433.3	43257.3	37030.7	28814.6	32053	x										x
VIT_203s0017g01060.1	1	1	15.85	0.155819	0.0616013	2.57394	0.382531	contol memb	elicitado memb	25857.4	glutathione s-transferase u17	16909.9	6705.66	20190.1	11376.2	11480.4	7657.04	5254.05	2791.66	8973.18	9254.05	5568.68	10130.3	x										x
VIT_212s0028g00350.1;VIT_212s0028g00350.2;VIT_212s0028g00350.3;VIT_212s0028g00350.4;VIT_201s0137g00250.1;VIT_208s0040g01690.1	2	2	23.51	0.155924	0.0616017	1.85912	0.382391	control tono	elicitado memb	12114.6	peptidyl-prolyl isomerase fkbp12	46416.6	48630.4	35520.5	60792.3	62529.4	30631.5	37237.9	20009.6	25562.2	53203.2	33331.3	34731.4	x										x
VIT_210s0597g00030.1;VIT_210s0597g00030.2	7	6	83.08	0.156627	0.0617368	1.70188	0.381457	control tono	elicitado memb	59654.7	t-complex protein 1 subunit epsilon	16161.6	31566.7	15730.2	24152.4	22741.6	30510	16135.9	14008.5	15336.9	24309	19529.8	14976.8	x										x
VIT_204s0008g02460.1;VIT_202s0025g03330.1;VIT_212s0035g00310.1;VIT_212s0035g00310.2;VIT_214s0030g02080.1;VIT_214s0030g02090.1	4	4	55.66	0.156681	0.0617368	1.47914	0.381387	contol memb	control tono	54410.8	glutaredoxin s17	18961.1	19210.3	15203.4	12579.5	15904.6	7601.03	18436.9	12677.2	18153.2	14033.1	12438.9	12100.1	x									x
VIT_200s0225g00130.1	42	13	901.55	0.15697	0.0618098	2.068	0.381004	contol memb	control tono	105266	plasma membrane atpase 4 isoform 1	78383.4	175568	160652	58429.5	58354.1	83702.1	59630.6	119956	132890	97806.2	108856	131637	x										x
VIT_203s0038g01950.1;VIT_204s0023g02630.1;VIT_204s0023g02630.2;VIT_204s0023g02630.3;VIT_204s0023g02630.4	5	4	61.43	0.15747	0.0619659	1.87317	0.380344	contol memb	elicitado tono	53671.6	alanine-2-oxoglutarate aminotransferase 2	24673.7	21973.3	12145.1	19916.8	14478.8	9518.5	14283.9	16182.7	17509.3	8359.68	10073.7	12953	x										x
VIT_210s0003g01000.1;VIT_219s0014g01640.2;VIT_219s0014g01640.1	5	5	61.6	0.157816	0.0619998	1.5026	0.379888	elicitado memb	elicitado tono	42810.4	protein	8218.92	11994.9	7945.99	7456.59	11179.3	13120.2	12840.4	10908	10617.1	8512.35	7641.39	6716.92	x										x
VIT_218s0122g00660.1;VIT_218s0122g00660.2;VIT_218s0122g00660.3;VIT_218s0122g00660.4;VIT_218s0122g00660.5;VIT_218s0089g00920.1;VIT_218s0089g00920.2	11	9	177.75	0.157825	0.0619998	2.05431	0.379877	elicitado memb	elicitado tono	37087.1	mitochondrial nad-dependent malate dehydrogenase	52895.7	60239.9	42160.8	43810.6	39170	22904.1	32490.8	49414.8	94186.4	19778.8	36782.6	29157.1	x									x
VIT_209s0096g00090.1;VIT_209s0096g00090.2;VIT_209s0096g00090.3;VIT_209s0096g00090.4;VIT_209s0096g00090.5;VIT_204s0008g04410.1;VIT_204s0043g00710.1;VIT_200s0131g00360.1;VIT_201s0010g00785.1;VIT_201s0011g00890.1;VIT_207s0031g02450.1;VIT_208s0007g08270.1;VIT_210s0003g00670.1;VIT_211s0016g00400.1;VIT_211s0016g00400.2;VIT_211s0016g03330.1;VIT_211s0016g03330.2;VIT_215s0024g01460.1;VIT_216s0050g00160.1;…	2	2	33.28	0.158237	0.0620413	1.45891	0.379337	elicitado memb	elicitado tono	30961	rna recognition motif-containing protein	14894.9	12785.9	15222.4	12135.7	14995	16879.8	19190.8	24467.6	15382.3	12506.9	17155.9	10806.2	x										x
VIT_210s0003g02170.1;VIT_210s0003g02220.1;VIT_210s0003g02220.2;VIT_210s0003g02220.3;VIT_210s0003g02220.4;VIT_202s0025g02850.1;VIT_202s0025g02880.1;VIT_205s0077g01380.1;VIT_206s0004g05610.1;VIT_206s0004g05620.1;VIT_206s0080g00150.1;VIT_206s0080g00150.2;VIT_206s0080g00150.3;VIT_206s0080g00150.4;VIT_206s0080g00150.5;VIT_206s0080g00150.6;VIT_206s0080g00150.7;VIT_206s0080g00150.8;VIT_206s0080g00150.9	21	20	281.4	0.158417	0.0620513	1.67831	0.379101	elicitado memb	control tono	92073	hypoxia up-regulated protein 1-like	58616.3	111514	67808.8	41957.6	67524.8	56633.3	108156	77358.4	93278.7	60866.1	85911.4	50506.5	x									x
VIT_214s0006g03200.1;VIT_200s0294g00030.1;VIT_201s0010g00020.1;VIT_201s0137g00510.1;VIT_205s0049g00370.1;VIT_205s0077g01720.1;VIT_205s0077g01730.1;VIT_205s0077g01800.1;VIT_208s0040g01940.1;VIT_209s0018g01620.1;VIT_209s0018g01620.2;VIT_213s0064g00090.1;VIT_214s0108g01390.1;VIT_215s0021g02140.1;VIT_215s0021g02140.2;VIT_215s0021g02140.3;VIT_215s0021g02140.4;VIT_215s0024g00440.1;VIT_216s0050g02780.1;…	2	1	17.7	0.159394	0.0623929	1.74416	0.377827	contol memb	control tono	84774.4	subtilase family protein	6166.14	11919.3	7771.69	3296.33	8631.68	2896.95	5868.3	4959.79	5373.2	8875.44	8182.19	6514.04	x										x
VIT_200s0271g00110.1;VIT_200s0274g00080.1;VIT_200s0271g00110.2	16	15	302.84	0.160656	0.0628046	1.4379	0.376194	contol memb	elicitado memb	59453.3	t-complex protein 1 subunit zeta	65812	76349.8	57245.9	59305.5	77258.5	49515.4	55193.1	38382.5	45104.1	64295.6	52953.2	44081.3	x										x
VIT_218s0001g10170.1;VIT_218s0001g10190.1;VIT_206s0080g00870.1;VIT_206s0080g00870.2;VIT_218s0001g10210.1;VIT_218s0001g10220.1	9	2	190.74	0.161432	0.0630663	1.38791	0.375198	elicitado memb	control tono	21734.6	flavoprotein wrba-like	79411.7	112014	84982	64085.7	80519.6	84495.1	83604.4	119512	114853	83339.9	90778.3	86352.7	x										x
VIT_210s0071g01060.1;VIT_210s0071g01060.2;VIT_208s0007g07600.1;VIT_208s0007g07600.3;VIT_208s0007g07600.4;VIT_206s0004g00130.1	25	12	480.97	0.162638	0.0633629	1.3113	0.37366	elicitado memb	control tono	70371.9	poly -binding protein	150032	132730	143670	157687	133932	131932	170205	208100	177096	182079	137798	104400	x										x
VIT_207s0031g03150.1;VIT_207s0031g03150.2;VIT_207s0031g03150.3	14	3	204.45	0.162809	0.0633629	1.69897	0.373442	contol memb	control tono	56008.4	pyruvate kinase	44626.7	50480.5	43564.6	28586.2	33945.5	19089.6	50874.9	25021.5	43930.5	45769.7	30602.3	30402.8	x										x
VIT_218s0001g09420.1;VIT_218s0166g00280.1	6	5	94.73	0.16283	0.0633629	1.75228	0.373416	elicitado memb	elicitado tono	45761.7	#ï¿½NOMBRE?	27205.6	26248.7	17300.7	31674.6	18133.6	13565.4	19846.3	27818	29534.4	14196.1	12704.4	17155.6	x										x
VIT_218s0122g01080.1;VIT_218s0122g01080.2	14	12	235.67	0.163524	0.0635916	2.03538	0.372537	elicitado tono	contol memb	44989.4	progesterone 5-beta-reductase	59585.1	67150.2	43372	91490.6	71523	109656	116552	40316.2	70015.9	147266	76696	122272	x									x
VIT_200s0531g00050.2;VIT_200s0531g00050.1	10	7	128.35	0.16378	0.0636496	1.42434	0.372214	contol memb	elicitado tono	110117	calcium ion binding	33121.4	33249.9	34179.8	29533.8	31730.4	16919.6	29450.5	30881.8	27752.6	20553.1	23071	26970.7	x				x					x
VIT_208s0217g00100.1;VIT_208s0217g00100.2	2	1	34.51	0.16405	0.0636714	1.95045	0.371874	elicitado memb	elicitado tono	42987.7	acetyl- cytosolic 2	4641.12	3191.68	2320.68	3822.82	1939.77	1683.72	3853.57	2597.85	5315.79	2041.44	1681.26	2310.37	x									x
VIT_214s0066g01550.1;VIT_201s0137g00080.1	6	4	80.92	0.164238	0.0637026	2.32918	0.371639	control tono	contol memb	66557.7	pyruvate decarboxylase	10171.4	4710.56	13316	23014.9	20723.6	21939.6	4986.86	15369.7	8651.26	6702.75	22486.8	24145.5	x										x
VIT_217s0000g08890.1;VIT_217s0000g08890.2;VIT_217s0000g08890.3	11	8	132.38	0.164473	0.0637526	1.75826	0.371343	control tono	elicitado memb	58455.7	aldehyde dehydrogenase family 2 member mitochondrial-like	16493.5	19207.6	9898.4	24504.4	17457.6	20453.8	13232.9	8525.81	13739.8	16370.6	13137.4	7087.38	x										x
VIT_200s0337g00060.1	24	4	454.37	0.165401	0.0640704	1.83041	0.370183	contol memb	elicitado memb	90047.7	cell division cycle protein 48 homolog	36087.3	36033.9	26246	24357.8	30366.6	11595.1	24415	13593.8	15731.8	23504.4	18590.7	15488.7	x										x
VIT_218s0001g10310.1;VIT_218s0001g10310.2;VIT_218s0001g10310.3;VIT_207s0031g00480.1;VIT_204s0008g01970.1;VIT_208s0007g04150.1;VIT_208s0040g03140.1;VIT_208s0040g03140.2;VIT_208s0040g03140.3;VIT_208s0040g03140.4;VIT_212s0028g00310.1;VIT_212s0028g00310.2;VIT_212s0028g01970.1	3	2	41.28	0.165715	0.0641502	2.14397	0.369792	control tono	elicitado memb	10457.6	40s ribosomal protein s8	9373.76	15304.1	6559.67	14224.7	16918.7	13604.8	9208.84	5628.25	6034.53	21040.1	9538.53	7133.33	x										x
VIT_211s0052g00920.1;VIT_203s0038g04590.1;VIT_203s0038g04590.2	8	7	109.43	0.165962	0.0641798	1.90528	0.369485	contol memb	elicitado memb	58210.9	probable serine threonine-protein kinase at1g01540-like	29275.5	60041.9	25731.3	23248.9	34565.7	46146.2	23247.2	15971.8	21165.2	30896.8	28409.7	26358.5	x										x
VIT_213s0139g00170.1;VIT_213s0139g00200.1	7	7	59.92	0.166076	0.0641798	1.56965	0.369343	contol memb	control tono	66963	uncharacterized protein	14200.9	21288.6	10742.2	8990.31	10007.3	10455.9	19680	11087.3	14865.3	13036.8	11038.2	8268.76	x									x
VIT_208s0007g01520.1;VIT_208s0007g01520.2;VIT_208s0007g01520.3;VIT_208s0007g01520.4	1	1	15.67	0.166114	0.0641798	3.37469	0.369296	contol memb	elicitado memb	52493.3	uridine 5 -monophosphate synthase	25869.4	17788.2	32618.1	11938.8	21514.8	2037.29	9322.71	4436.76	8842.8	13797.4	14357.1	14295.6	x				x						x
VIT_200s0389g00020.1	3	2	28.18	0.166838	0.0644174	1.76653	0.368401	contol memb	elicitado memb	55755.3	protein kinase-like protein	17020.9	40584.5	22757.9	20764.4	15528.6	19499.6	13495.4	16520.4	15476.4	15276.3	19152.5	18778.2	x										x
VIT_206s0004g03220.1;VIT_206s0004g03220.2;VIT_206s0004g03240.1;VIT_206s0004g03240.2;VIT_212s0134g00190.1;VIT_200s1584g00010.1	2	1	22.39	0.167452	0.0646126	1.90836	0.367644	elicitado tono	elicitado memb	97954.9	peroxisomal acyl- oxidase 1a	7285.83	5342.13	3862.39	10579.9	6164.28	4538.03	4055.25	3595.65	6468.31	11721.9	8107.07	7115.62	x									x
VIT_206s0080g00880.1;VIT_206s0080g00880.2	29	6	693.67	0.16855	0.0649371	1.71971	0.3663	elicitado tono	elicitado memb	49678.5	elongation factor 1-	443063	976419	493527	546777	539696	800506	534873	263246	317516	785672	629949	502942	x										x
VIT_216s0098g00730.1	7	7	95.35	0.16861	0.0649371	2.73361	0.366226	contol memb	control tono	62632.7	nicalin precursor	67736.8	199917	54179.8	34513.9	39128.4	44089.5	97879.7	51054.6	76230.2	89006.6	61345.9	50423.2	x										x
VIT_216s0050g00870.1	8	3	140.35	0.16862	0.0649371	1.37712	0.366214	contol memb	elicitado memb	21953.1	60s ribosomal protein	27362.6	38811.9	24888.5	26626.5	32416.4	30200.3	23396.1	17465.5	25264.1	29289	23439.3	21038.2	x										x
VIT_217s0000g06940.1;VIT_217s0000g06940.2;VIT_217s0000g06940.3;VIT_217s0000g06940.4	1	1	37.13	0.169297	0.0651557	1.62012	0.36539	elicitado memb	elicitado tono	66609.7	bahd acyltransferase dcr	48014.6	77096.9	48009.7	60902.8	54953	55192.9	80693	62722.8	45956.6	45243.8	46155.6	25488.5	x										x
VIT_213s0074g00770.1;VIT_213s0074g00770.2;VIT_213s0074g00770.3	2	2	21.55	0.17002	0.0653915	1.73654	0.364515	contol memb	elicitado tono	29604.7	lrr repeats and ubiquitin-like domain-containing protein at2g30105-like	10574.3	22647.4	15039.8	15480.3	9449.88	16846.6	17005.3	14916.4	13835.1	10383.5	6314.53	11093.6	x										x
VIT_202s0033g00790.1;VIT_202s0033g00670.1;VIT_202s0033g00800.1;VIT_202s0033g00870.1;VIT_202s0033g00660.1;VIT_202s0033g00700.1;VIT_202s0033g00770.1;VIT_202s0033g00670.3;VIT_202s0033g00850.1;VIT_202s0109g00430.1;VIT_202s0033g00630.1;VIT_202s0033g00670.2;VIT_202s0109g00430.2;VIT_202s0033g00840.1;VIT_202s0033g00915.1;VIT_208s0007g06050.1	2	2	30.94	0.171076	0.0656704	1.54485	0.363243	control tono	elicitado memb	8082.1	copper chaperone	18318.7	35752.7	18853.1	28626	32997.1	26846.4	20728.3	15614	20925.1	15796.7	22099.6	22172	x										x
VIT_219s0014g02640.1;VIT_201s0011g02860.1;VIT_202s0109g00230.1;VIT_202s0109g00230.2;VIT_202s0109g00230.3;VIT_202s0109g00230.4;VIT_204s0008g05610.1;VIT_214s0171g00520.1;VIT_214s0171g00520.2;VIT_214s0171g00520.3;VIT_214s0171g00520.4;VIT_214s0171g00520.5;VIT_214s0171g00520.6;VIT_214s0171g00520.7;VIT_218s0001g08140.1	7	6	101.62	0.172527	0.066118	1.64519	0.36151	elicitado tono	contol memb	37048.4	bifunctional nitrilase nitrile hydratase nit4b	15257.7	29683.2	11463.9	15855.4	16783.7	24775.1	23780.4	16423.2	22338.5	35505.5	31243.9	26047	x										x
VIT_219s0177g00300.1;VIT_210s0116g00760.1	3	3	30.03	0.172575	0.066118	1.43234	0.361453	elicitado tono	control tono	64041.5	proton pump interactor 1	9639.6	16819.2	10313.3	11872.1	11273.6	11587.8	15237.2	9564.76	13022.9	16796.9	17605.5	15347.7	x								x		x
VIT_218s0001g14010.1;VIT_218s0001g14010.2;VIT_218s0001g14010.3	3	3	36.4	0.172814	0.0661671	1.80513	0.361169	elicitado tono	contol memb	42916.6	glucose-6-phosphate phosphate translocator chloroplastic-like	8826.42	12478.9	13721.2	10926.8	12005.7	19843.4	10135.6	22546.9	21368.5	18328.1	24484.3	20415	x										x
VIT_218s0001g01490.1;VIT_218s0001g01380.1;VIT_218s0001g01430.1	2	2	21.12	0.173927	0.0665504	1.45246	0.359854	elicitado memb	contol memb	53899.6	sulfate adenylyltransferase	10218	7504.46	9163.2	11449.2	9770.75	7724.52	16183.8	11920.5	10945.9	13337.6	9144.86	10040.8	x										x
VIT_206s0004g01340.1	2	2	33.23	0.174102	0.0665748	1.89856	0.359648	contol memb	elicitado memb	39588.8	uncharacterized oxidoreductase at4g09670-like	8783.82	19766.1	10311.2	11674.3	7006.81	10310	5917.54	7062.77	7488.45	6850.28	10821.2	8898.63	x										x
VIT_218s0001g07240.1;VIT_218s0001g07240.2;VIT_218s0001g07240.3	3	3	34.95	0.174436	0.0666594	2.16858	0.359256	control tono	elicitado memb	23988.4	protein	5184.5	13476.9	7228.18	6611.06	10958.8	15660.1	6455.28	3609.9	5258.22	13790.6	8243.85	7591.98	x										x
VIT_200s0612g00020.1;VIT_200s0612g00020.2	8	4	134.74	0.174695	0.0667156	1.52762	0.358952	control tono	elicitado memb	36341.7	14-3-3 protein	30450.4	20668.8	31493.4	23685.7	30014.4	41120.1	17137	24101.5	20831.9	27544.3	19000.1	19826.1	x										x
VIT_219s0014g01420.1;VIT_219s0014g01420.2;VIT_219s0014g01420.3;VIT_219s0014g01420.4;VIT_219s0014g01420.10;VIT_219s0014g01420.5;VIT_219s0014g01420.6;VIT_219s0014g01420.7;VIT_219s0014g01420.8;VIT_219s0014g01420.9	2	1	24.13	0.175186	0.066814	1.92036	0.358378	elicitado memb	control tono	22488.9	uncharacterized protein	9358.01	6540.21	12705.4	3195.75	6350.58	7516.15	7510.94	10149.3	15105.9	6625.5	9891.45	9245.79	x										x
VIT_218s0001g01090.1;VIT_218s0001g01090.2	10	1	143.57	0.175289	0.066814	1.5908	0.358257	control tono	elicitado memb	28905.8	14-3-3-like protein d-like	17896	27329.4	17434.6	21409.4	28325.8	28186.7	18619.5	11464.6	18898.7	24635.1	18160	15706.8	x										x
VIT_203s0038g00280.1	5	4	67.83	0.175943	0.0670203	1.58559	0.357496	elicitado memb	elicitado tono	28298	protein	12051	24714.3	12690.9	16247.2	16817.7	15941.3	13628.4	22250	14329.6	12421	10537.1	8707.01	x								x		x
VIT_215s0045g00370.2;VIT_201s0244g00100.1;VIT_201s0244g00100.2;VIT_201s0244g00100.3;VIT_201s0244g00100.4;VIT_203s0038g00300.1;VIT_203s0038g00300.2;VIT_206s0004g06510.1;VIT_206s0009g03350.1;VIT_206s0009g03350.2;VIT_217s0000g00370.1;VIT_217s0000g00370.2;VIT_217s0000g00370.3;VIT_217s0000g01190.1;VIT_217s0000g01190.2	10	10	204.15	0.176319	0.0671207	2.15338	0.357059	contol memb	elicitado tono	42120.5	cysteine proteinase rd19a-like	71939.4	198720	90924.9	59773.2	114176	96500.1	77315.6	84056	76952.3	53484.7	72174.9	42255.1	x										x
VIT_209s0054g00700.1;VIT_209s0054g00700.2;VIT_209s0054g00700.3;VIT_209s0054g00700.4	13	3	252.36	0.176781	0.0672536	1.65361	0.356524	elicitado tono	elicitado memb	57830.9	phosphoesterase family protein	38760.8	67232.8	38184.1	40041.6	52787.3	53286.8	42980.4	30180.6	46352.4	83554.5	63131.8	50941.9	x										x
VIT_202s0025g01050.1;VIT_202s0025g01050.2;VIT_202s0025g01050.3;VIT_202s0025g01050.4;VIT_206s0004g08200.1;VIT_208s0040g00040.1;VIT_215s0046g01400.1;VIT_215s0046g01400.2;VIT_215s0046g01400.4;VIT_216s0050g02410.1;VIT_219s0015g01190.1;VIT_215s0046g01400.3;VIT_203s0038g02390.1	2	1	30.74	0.177055	0.0672718	2.2647	0.356207	control tono	elicitado memb	85257.9	pyrophosphate-energized membrane proton pump 2	381671	549705	183005	699339	531338	344872	332842	153329	209529	410002	254764	257792	x										x
VIT_214s0030g01670.1;VIT_201s0182g00070.1;VIT_201s0182g00070.2;VIT_201s0182g00070.3;VIT_212s0034g00940.1	3	3	52.79	0.17737	0.0673459	1.3056	0.355845	elicitado tono	elicitado memb	13551.4	protein	36611.3	25481.9	32915.5	29647.5	31198.3	25762.2	28824.6	26236.9	20692.7	36092.8	32598.2	30213.9	x										x
VIT_217s0000g07300.1	6	6	70.76	0.177476	0.0673459	1.83486	0.355722	contol memb	elicitado tono	51494.9	26s proteasome non-atpase regulatory subunit	25084.1	15723.1	19277.2	14868.9	12225.9	7542.17	27894.7	10587.4	16224.9	16029.7	8681.88	8034.43	x									x
VIT_218s0001g02480.1;VIT_218s0001g02480.2;VIT_218s0001g02480.3	14	13	254.67	0.17762	0.0673576	1.56861	0.355557	elicitado memb	control tono	35447.2	mitochondrial f1- gamma subunit	71251	79477.4	85786.5	56590.4	57623.7	93660.1	118996	89518	117559	131093	85440.6	67301.8	x										x
VIT_203s0097g00510.1;VIT_203s0097g00510.2;VIT_218s0001g07950.1;VIT_218s0001g07950.3	2	1	20.66	0.178384	0.0675182	1.56381	0.354681	elicitado memb	contol memb	96126	uncharacterized protein	4510.52	2823.03	5947.58	4771.83	7119.03	6511.81	7655.1	7792.74	5321.31	3562.64	4091.93	6062.82	x										x
VIT_217s0000g09170.1	2	2	24.31	0.180523	0.0681978	1.90348	0.35225	control tono	elicitado memb	84287.8	isp4-like protein	5225.97	11448.6	9882.72	5616.09	7341.89	13716.1	3278.2	4756.61	5978.5	6720.99	7598.19	8704.9	x										x
VIT_213s0074g00300.1;VIT_213s0074g00300.2;VIT_213s0074g00300.3;VIT_213s0074g00300.4;VIT_213s0074g00300.5;VIT_213s0074g00300.6;VIT_213s0074g00300.7	2	1	15.01	0.181111	0.0683766	1.85411	0.351587	elicitado memb	control tono	72711.7	l-type lectin-domain containing receptor kinase -like	20500.1	20112.1	17353.3	11386.6	13570.9	8600.62	32749.5	13724.5	15746.5	19196.8	13397	7941.75	x									x					x
VIT_218s0001g13270.1;VIT_218s0001g13270.2	2	1	19.24	0.181785	0.0685438	2.52699	0.350832	elicitado tono	elicitado memb	94870	myotubularin-related protein 2-like	565.876	2586.64	845.493	1171.81	1514.08	1802.15	800.479	498.512	1317.92	3038.52	1641.94	1932.46	x									x
VIT_217s0000g06030.1;VIT_217s0000g06030.2	4	4	47.32	0.183198	0.0689893	1.79825	0.349257	elicitado tono	control tono	48741.9	xylem bark cysteine peptidase 3	36246.2	75164.9	38894.1	25424.4	44406.3	36897.9	36779.3	42740.5	38075.6	63446.7	85273.8	43204.6	x										x
VIT_211s0016g03210.1;VIT_211s0016g03210.2;VIT_209s0002g03620.1;VIT_209s0002g03620.2;VIT_209s0002g03620.3;VIT_202s0012g02460.1	2	2	25.22	0.184844	0.0693683	3.48159	0.347439	elicitado tono	elicitado memb	30801.8	nucleosome chromatin assembly factor group	17782.1	3669.04	25839	12018.4	13458.2	16208.5	7164.5	4591.99	4957.15	29093.2	19727.6	9369.24	x										x
VIT_201s0026g02390.1;VIT_201s0026g02370.1	15	9	226.42	0.184903	0.0693683	1.4641	0.347374	contol memb	elicitado memb	55236.8	nadp-dependent malic enzyme-like	37372	53088.7	48450.6	42913.7	41572.3	35607	35046.8	21302.7	38528.8	36190.8	38220.1	48181.2	x										x
VIT_205s0020g02770.1;VIT_205s0020g02770.3;VIT_205s0020g02770.2	9	5	180.2	0.186706	0.0698933	3.38588	0.345405	elicitado tono	control tono	26386.1	glutathione s-transferase	134884	80485	126223	92162.8	107163	59370.9	408336	79044.5	189805	552584	150530	172803	x										x
VIT_219s0015g01070.1	5	5	110.18	0.186816	0.0698933	3.95471	0.345286	elicitado memb	elicitado tono	25424.4	aluminum-induced protein	74604.7	60982.3	85773.8	151348	130387	50552.6	421375	94901.8	80332.7	62473.4	39251.3	49135.7	x										x
VIT_207s0130g00130.1	6	6	100.61	0.187156	0.0698933	2.10127	0.344917	control tono	contol memb	26180.3	calcineurin b-like protein	16365.4	37939.1	22894.3	23331.4	54796.1	84087.6	19566.2	36306.5	27105.7	39776	46933.2	49124.9	x									x
VIT_205s0020g04160.1	2	2	26.03	0.187184	0.0698933	1.76765	0.344887	elicitado tono	control tono	56404.3	calcium-dependent protein kinase	12513.9	22444.6	10487.9	10046.2	6324.27	11467.5	17082.4	9641.04	11836.9	15833.4	19888.7	13485.8	x										x
VIT_201s0011g04970.1;VIT_201s0011g04970.2	5	1	100.5	0.187242	0.0698933	1.60139	0.344824	contol memb	elicitado tono	27386.4	protein	28408.6	26835.2	21933.8	38313.4	17237.4	18621.7	23807.4	10986.3	14545.3	14905.8	17505.8	15782.6	x										x
VIT_206s0009g01910.1;VIT_208s0040g00470.6;VIT_217s0000g00580.1;VIT_208s0040g00470.2;VIT_208s0040g00470.3;VIT_208s0040g00470.4;VIT_208s0040g00470.5;VIT_208s0040g00470.1	4	4	58.59	0.187605	0.069985	1.73119	0.344432	elicitado tono	control tono	42722.2	sec12-like protein 2	26749	51095.5	32129.5	22848.7	17951.8	37671.4	40685.5	44832.9	39470.4	41184.8	31769.2	62895.7	x										x
VIT_205s0049g01790.1;VIT_205s0049g01790.2;VIT_207s0005g04150.1;VIT_207s0005g04150.2;VIT_205s0049g01790.3;VIT_205s0049g01790.4	5	5	72.19	0.187959	0.0700733	1.55076	0.344049	control tono	elicitado tono	17402	calmodulin	34265.8	61316.6	44848.5	39662.1	69887.9	73824.8	38951.6	38556.1	41223.1	38692.5	43124.2	36431.6	x										x
VIT_212s0057g01530.1	6	6	98.51	0.189143	0.0704706	1.67814	0.342778	control tono	elicitado memb	15201.7	60s ribosomal protein l23	48302.1	97874.1	44266	66298.2	94987.1	113836	69243.7	45893.7	48806.3	85848.8	86646.8	66127.6	x									x
VIT_207s0031g02220.1	3	3	31.71	0.192126	0.0714925	1.38964	0.339615	contol memb	elicitado memb	76539	transmembrane 9 superfamily member 4-like	17837.9	28242.1	17851.2	15061.3	15020.4	18007.4	14938.1	12964.1	18103.4	18670.3	16877.5	16412.9	x										x
VIT_205s0077g01940.1;VIT_205s0077g01940.2;VIT_205s0077g01940.3	2	1	30.78	0.192745	0.0716778	3.15075	0.338967	elicitado memb	contol memb	17265.4	uncharacterized protein	1474.86	668.417	2306.7	2479.62	1167.83	6644.93	3459.17	6921.96	3639.63	1065.34	3126.6	2100.41	x										x
VIT_213s0019g05360.1;VIT_213s0019g05360.2;VIT_213s0019g05360.3;VIT_213s0019g05360.4;VIT_213s0019g05360.5;VIT_213s0019g05360.6;VIT_213s0019g05360.7;VIT_201s0011g06220.1;VIT_201s0011g06220.2	12	11	200.86	0.193629	0.0719616	1.28989	0.338044	elicitado tono	elicitado memb	91787.9	acyl- dehydrogenase	45303.4	60930.5	38893.8	44894.9	50388.9	51500.6	43201.6	36413.5	38060.3	56278.5	50674.5	44835.9	x										x
VIT_200s1506g00010.1;VIT_200s1506g00010.2;VIT_200s0455g00010.2;VIT_200s0455g00010.1	13	13	181.68	0.193829	0.071991	1.55748	0.337836	elicitado memb	control tono	33297.9	rna-binding protein nova-1-like	33510.1	64322.1	28356.9	35073	32767.7	37835.6	53587.8	56477.5	54522.9	46000.6	39519.4	32075.8	x										x
VIT_210s0116g00820.1;VIT_210s0116g00820.2	6	2	104.78	0.197514	0.0732226	1.69366	0.334045	elicitado tono	contol memb	16622.2	gtp-binding rab2a like protein	10775.5	22834.7	10898.9	15284.9	17463.2	32595.7	17923.4	18133.7	17067.3	29322.9	24221.8	21838.7	x										x
VIT_203s0038g04700.1;VIT_203s0038g04690.1	5	5	50.54	0.197736	0.0732496	2.89164	0.333819	control tono	elicitado memb	40578.7	adenosine deaminase-like protein	53166	59978.7	29028.7	107337	116120	26577.7	38765.7	20256	27446.3	46958.5	24938.3	19146	x										x
VIT_214s0060g01300.1;VIT_214s0060g01300.2;VIT_214s0060g01300.3;VIT_214s0060g01300.4;VIT_214s0060g01300.5	7	2	99.03	0.199726	0.0737672	1.83554	0.331808	control tono	elicitado tono	33941.1	isoflavone reductase homolog	19305.1	20716.4	11037	28882.5	14293	14719.3	17092.1	9127.29	12717.1	12015.6	9173.7	10351.8	x										x
VIT_207s0151g00500.1;VIT_207s0151g00500.2;VIT_204s0008g03020.1;VIT_204s0008g03020.2;VIT_205s0020g03870.1;VIT_207s0151g00500.3;VIT_211s0065g00140.1;VIT_211s0065g00140.2;VIT_211s0065g00140.3;VIT_211s0065g00140.4;VIT_214s0066g01400.1;VIT_217s0000g08140.1;VIT_217s0000g08140.2;VIT_217s0000g08140.3	1	1	17.63	0.201212	0.0741163	2.17184	0.330322	elicitado tono	contol memb	18490	universal stress protein	5261.19	1139.98	5823.08	9688.46	6865.64	8960.25	4935.13	4450.1	8676.57	4953.27	12211.8	9383.98	x										x
VIT_201s0146g00310.1;VIT_217s0000g00690.1	2	1	15.7	0.201363	0.0741163	1.5713	0.330172	contol memb	elicitado tono	45811.3	protein kinase	10523.6	20470	8618.58	7910.85	7626.3	10759.2	13321.6	10684.3	12384.6	9512.08	7624.13	8073.53	x									x
VIT_200s0670g00010.1	9	9	169.17	0.201381	0.0741163	2.08545	0.330153	control tono	elicitado tono	39773.9	pyruvate dehydrogenase e1 component subunit beta	52368.6	43680.1	25712.6	74387	52554.2	25529.9	34782.6	41169.8	45901.9	32096.9	21798.3	19216.5	x										x
VIT_203s0180g00130.1;VIT_209s0018g01870.1;VIT_218s0001g09890.1	20	19	375.78	0.202121	0.0742124	1.50064	0.329418	contol memb	elicitado memb	61069.7	tcp-1 cpn60 chaperonin family protein	85880.9	83965.4	94712.1	69567.5	120216	73418.8	75360.8	42206.6	58729.3	56752.8	87954.4	84139.6	x										x
VIT_211s0037g00080.1;VIT_211s0037g00080.2;VIT_211s0037g00080.3;VIT_207s0005g00540.1;VIT_207s0005g00540.2	22	22	450.89	0.202178	0.0742124	2.91173	0.329362	control tono	elicitado tono	69307.9	d-3-phosphoglycerate chloroplastic-like	257107	129607	174692	287267	297965	58702.2	175622	138904	112226	110101	54550.9	56499.4	x										x
VIT_217s0000g01740.1;VIT_217s0000g01740.2	7	4	157.02	0.203875	0.0747432	1.41699	0.327689	control tono	elicitado tono	15119.2	protein	52252	79364.2	58618.3	70964.7	86419.7	60841.5	65382.5	65560.1	54543.7	57358	56544.3	40104.7	x										x
VIT_200s0379g00020.1	9	9	124.75	0.20543	0.0752207	3.34353	0.326171	control tono	elicitado memb	51278.4	aspartyl aminopeptidase	113351	121153	33815.5	286818	204723	74341.2	88074	25389.7	55783	110493	54912.1	51328.9	x										x
VIT_200s0370g00010.1;VIT_200s0370g00010.2;VIT_200s0370g00010.3;VIT_200s0370g00010.4;VIT_206s0004g01830.1;VIT_206s0004g01830.2;VIT_206s0004g01830.3;VIT_206s0004g01830.4;VIT_206s0004g01830.5;VIT_206s0004g05170.1;VIT_206s0004g06430.1;VIT_206s0004g06430.2;VIT_206s0004g06430.3;VIT_206s0004g06430.4;VIT_206s0009g00690.1;VIT_206s0009g00690.2;VIT_206s0009g00690.5;VIT_207s0005g04840.1;VIT_207s0031g00530.1;…	3	3	31.01	0.20678	0.0756685	2.07905	0.324863	contol memb	control tono	73306	nucleotide binding	12883.8	34327.8	12738.8	8841.21	7379.08	12615.2	11839.1	13752.6	16611.4	14953.3	12598.9	12207	x										x
VIT_205s0102g01062.1	5	4	62.22	0.207502	0.0758859	1.68792	0.324169	contol memb	elicitado tono	40635.7	probable lrr receptor-like serine threonine-protein kinase at1g56140-like	11654.8	25196.4	9971.03	9902	8568.65	9551.64	9053.86	9168.19	10907.6	10243.5	7869.55	9626.61	x										x
VIT_201s0127g00060.1	2	1	16.94	0.208269	0.0759818	3.92948	0.323433	control tono	elicitado tono	124333	uncharacterized protein loc100259295	79161	41520.8	25833	80491.2	63660.6	10365	34555.7	16884.5	63018.2	24217.6	8612	6492.8	x										x
VIT_210s0003g01680.1;VIT_210s0003g01680.2;VIT_212s0028g01670.1;VIT_203s0063g01510.1	2	2	31.07	0.209271	0.0762985	1.95225	0.322477	control tono	elicitado tono	165267	alpha-glucan water chloroplastic-like	316704	732208	315714	316510	711168	703033	271549	351836	304905	322015	348668	215838	x										x
VIT_207s0005g03790.1	6	4	98.34	0.209702	0.0763622	1.53626	0.322068	elicitado tono	control tono	96888.4	probable -trehalose-phosphate synthase	27572.4	45600.2	29556.5	14036.2	21942.6	35491	34579.9	37132.7	33608.6	29297	42997.9	37501.1	x										x
VIT_212s0057g01310.1	11	11	148.67	0.210284	0.0764805	2.63329	0.321516	elicitado memb	elicitado tono	45857.2	succinyl- ligase	51225	39831.6	21958.6	52290.8	28498.3	14693.2	38852	31355	84563.3	21513	16930.1	20331.5	x										x
VIT_218s0001g12350.1;VIT_218s0001g12350.2;VIT_218s0001g12350.3	2	2	28.58	0.210553	0.0765059	1.80677	0.321262	contol memb	elicitado tono	64194.1	uncharacterized protein	8305.05	19455.6	9169.36	6241.76	6139.57	10387.1	8009.53	7148.72	6459.7	8156.42	5149.24	7134.17	x										x
VIT_200s1322g00010.1	2	1	25.85	0.210611	0.0765059	2.02063	0.321207	contol memb	elicitado tono	196883	gyf domain-containing protein	18327.4	38863	20773.2	17577.4	30578.1	12518.1	15317.5	17303.7	17060.1	9622.28	19916	9045.59	x										x
VIT_211s0016g04020.10;VIT_211s0016g04020.11;VIT_211s0016g04020.4;VIT_211s0016g04020.5;VIT_211s0016g04020.6;VIT_211s0016g04020.8;VIT_211s0016g04020.9	12	1	231.93	0.210908	0.0765672	1.64969	0.320927	contol memb	elicitado tono	20704.9	alpha tubulin 1	94441.2	144771	75476.8	95305.9	81706.2	91018.5	101965	62156.7	50017.5	86147.3	55000.9	49608.6	x										x
VIT_209s0002g05870.1;VIT_209s0002g05870.2;VIT_204s0023g02360.1;VIT_218s0001g11570.1	2	1	20.68	0.21147	0.0766777	1.50197	0.320398	elicitado tono	control tono	17729	ras-related protein rhn1-like	4217.91	8103.49	4286.89	4020.83	4385.29	6850.79	4587.72	5284.43	5638.28	8502.58	7937.87	6474.96	x										x
VIT_217s0000g03530.1;VIT_217s0000g03530.2;VIT_217s0000g03530.3	2	1	22.93	0.212527	0.0768858	1.3836	0.319408	contol memb	elicitado tono	135632	disease resistance protein rps5-like	14527.9	22220.5	20574.6	15304.8	19267.9	20614.7	21279.2	15981.9	19159.5	17912	12788.2	10730.3	x										x
VIT_218s0117g00300.1;VIT_218s0117g00290.1;VIT_206s0009g02454.1;VIT_206s0009g02470.1;VIT_218s0117g00280.1	7	5	111.41	0.212561	0.0768858	1.5192	0.319376	elicitado tono	elicitado memb	22109.2	40s ribosomal protein s7-like protein	60103.6	72111	64185	55390.5	96177.5	77192	69596.2	63947	53292.5	110779	108546	64515.1	x										x
VIT_207s0005g00880.1;VIT_214s0060g01700.1;VIT_214s0060g01690.1	4	4	53.97	0.214096	0.0773471	1.44975	0.317948	contol memb	control tono	36771	coatomer subunit beta -2-like	16393.7	15003.8	16685.6	12402.1	12557.9	8206.61	16362	9475.63	13778.2	14488.2	13336.9	10715.5	x										x
VIT_204s0008g03010.1;VIT_204s0008g03010.3;VIT_204s0008g03010.2	10	9	122.67	0.21455	0.0773495	1.38311	0.317528	contol memb	elicitado tono	53987.9	fumarate class ii	18380.9	23077.6	14704.4	19674.5	16339.7	13186.7	17269	14349.3	17554	13672	13344.8	13589.4	x										x
VIT_208s0007g07680.1	7	7	102.37	0.214637	0.0773495	1.40805	0.317447	elicitado memb	elicitado tono	61316	aspartyl-trna synthetase	29309.3	48023.6	31476.8	26754.5	27850.1	39566.1	49908.7	40091.2	40135.3	37054.3	29855.9	25512.1	x										x
VIT_207s0104g01660.1;VIT_207s0104g01710.1;VIT_207s0104g01720.1;VIT_207s0104g01730.1	2	2	18.76	0.214974	0.0773827	2.02466	0.317136	elicitado tono	control tono	25298.6	mip sip subfamily	5586.61	9517.28	11520.3	4509.77	3928.05	8749.96	4601.31	9230.39	11184.6	12317.6	8430.73	14051	x										x
VIT_217s0000g04890.1	2	2	34.77	0.216162	0.0777162	1.8695	0.316045	contol memb	control tono	87032.7	potassium transporter 5-like	22719.6	28762.2	54311.4	10740.9	17395.7	28452.5	23122.2	43952.8	37088	32797.8	21656.7	28925.1	x										x
VIT_214s0060g02050.1;VIT_214s0060g02050.2;VIT_205s0077g02290.1;VIT_207s0005g00560.2;VIT_207s0005g00560.1;VIT_214s0068g00290.1	10	10	192.16	0.21678	0.0778914	2.00836	0.31548	elicitado memb	elicitado tono	34380.4	d-aminoacyl-trna deacylase	57242.6	42234.1	32171.7	63919.5	39369.1	39316.3	118830	56587.3	52541.1	58551.6	26707.5	28245.2	x										x
VIT_219s0090g00410.1;VIT_219s0090g00410.2	5	1	64.66	0.21694	0.0779021	1.43163	0.315333	control tono	contol memb	14152	60s ribosomal protein l22-2	31280	45349.1	29871.8	42125.8	53963.9	56379.9	40936.4	36264.9	37930.5	53381.2	37589.4	30519.5	x										x
VIT_209s0002g04600.1;VIT_209s0002g04600.2;VIT_209s0002g04600.4;VIT_209s0002g04600.5;VIT_209s0002g04600.7;VIT_209s0002g04600.3;VIT_209s0002g04600.6;VIT_209s0002g04600.8;VIT_211s0016g04020.1;VIT_211s0016g04020.2;VIT_211s0016g04020.3;VIT_211s0016g04020.7	3	1	33.6	0.217586	0.0780397	1.59268	0.314746	contol memb	control tono	60164.6	calcium-dependent protein kinase 9-like	6978.6	12423.2	8325.37	4196.56	6653.15	6559.38	5334.24	6019.85	8460.38	5931.68	7908.78	8206.12	x										x
VIT_211s0118g00210.1;VIT_211s0118g00210.2;VIT_211s0118g00210.3	3	1	29.21	0.217784	0.0780639	1.43097	0.314565	elicitado tono	contol memb	22476.2	ras-related protein rhn1-like	8582.62	12613.5	8147.01	8277.38	9274.25	15060.7	9722.31	8323.75	11366	15707.2	13943.1	12338.8	x										x
VIT_219s0014g02750.1	1	1	16.2	0.218805	0.0782883	1.7289	0.313641	elicitado tono	elicitado memb	58728.7	probable leucine-rich repeat receptor-like protein kinase at4g00330-like	3083.74	7218.49	4354.84	2267.01	3347.41	5459.09	3502.97	2576.8	3765.8	5633.83	4969.83	6418.3	x										x
VIT_215s0048g00900.1;VIT_215s0048g00900.2;VIT_215s0048g00900.3;VIT_215s0048g00900.4	9	9	120.36	0.219375	0.0784434	1.44369	0.313127	control tono	elicitado memb	81701.7	vesicle-fusing atpase-like	13183.3	23992.1	11730.8	17865.5	17194.5	20846	12675.8	13360.5	12688.2	14093.3	12189.6	14917.5	x										x
VIT_217s0000g09680.1;VIT_217s0000g09680.2	4	4	52.45	0.219502	0.0784434	1.74459	0.313013	control tono	elicitado memb	24969.9	proteasome subunit beta type-1	25803.8	25378.6	18229.3	34408.3	47336.5	17967.4	23304.2	11568.3	22282.5	30666.3	32117.3	30344.7	x									x
VIT_218s0001g02610.1;VIT_218s0001g02610.2;VIT_218s0001g02610.3;VIT_218s0001g02610.4;VIT_208s0032g01130.1;VIT_213s0074g00220.1	8	5	109.21	0.220353	0.078653	1.55845	0.31225	elicitado memb	elicitado tono	36450.7	31 kda chloroplastic-like	13321.9	12212.8	14855.5	11892.8	12608.1	11132.3	22742.6	12282.6	13180.1	13063.5	10766.9	7101.27	x										x
VIT_203s0063g02480.1;VIT_203s0063g02480.2	3	2	49.64	0.221206	0.078816	2.00345	0.311487	control tono	contol memb	41674.2	caffeic acid methyltransferase	14722.9	9768.46	5263.08	21894.2	17307	20410.4	21778.5	6000.99	7024.62	25645.1	12013.2	13377.5	x									x
VIT_203s0063g01030.2;VIT_203s0063g01030.3;VIT_203s0063g01030.1	6	5	83.8	0.221533	0.0788696	1.8479	0.311196	contol memb	control tono	41665.9	guanine nucleotide-binding protein subunit beta-2-like	40188	94993.7	37299.8	28133.3	26512	38694	38579	33117.9	36911.6	40286.9	39124.6	33209.4	x										x
VIT_200s0246g00220.1;VIT_201s0146g00390.1	7	4	104.08	0.221622	0.0788696	1.62008	0.311117	control tono	elicitado memb	40751.2	peptidyl-prolyl cis-trans isomerase cyp40	19941.8	25446.1	10977.2	31807.4	23461	22590.5	17364.7	18994.7	11699.2	20119.3	13678.4	16408.2	x										x
VIT_218s0001g10560.1	2	2	27.39	0.222855	0.0792139	1.50012	0.310023	elicitado memb	control tono	18372.7	atpase subunit 8	13784.8	20987.7	18095	8155.18	7989.58	20420.4	15625.9	16996.3	22230.1	13866.3	13501.3	11533.9	x									x
VIT_211s0118g00470.1	2	1	26.81	0.223629	0.0793941	1.60484	0.309341	contol memb	control tono	93427.5	uncharacterized protein	13588.2	21253.2	16032.3	7689.67	7068.6	16942	17419.2	12956.4	13050.6	11419.1	15584	11386.2	x										x
VIT_212s0028g02650.1;VIT_210s0003g00550.1;VIT_219s0014g01820.1	1	1	16.51	0.224224	0.0795579	1.78467	0.308818	elicitado tono	elicitado memb	70335.2	s-acyltransferase tip1	5929.37	14756.4	10660.2	4906.94	9334.08	9400.38	5569.73	4928.71	10475.1	11357.4	12399.8	13673.7	x										x
VIT_202s0025g03390.2;VIT_202s0025g03390.1;VIT_202s0025g03390.3	6	1	95.76	0.225444	0.0798804	1.88411	0.307752	contol memb	elicitado tono	23949.4	gtp-binding protein ras-like protein	8129.17	19130	7528.8	3463.23	8903.66	6405.58	9152.74	17828.2	7330.84	6428.9	5208.73	6826.3	x									x
VIT_201s0011g01490.1;VIT_201s0011g01490.2;VIT_201s0011g01490.3;VIT_219s0085g00550.6;VIT_219s0085g00550.7;VIT_201s0182g00020.1;VIT_202s0025g04110.1;VIT_204s0079g00385.1	6	6	169.12	0.225535	0.0798804	1.9136	0.307672	contol memb	elicitado tono	30940.5	mip pip subfamily	206763	549194	264692	133533	143826	260982	125222	208523	249710	180293	168167	184908	x										x
VIT_213s0019g03920.1;VIT_213s0019g03920.2	5	2	59.4	0.226019	0.0800043	1.4241	0.307251	control tono	elicitado tono	148386	serine threonine protein	9872.38	16693.9	9055.86	10836	12845.9	14398	12107	10037.4	12152	8776.25	9664.12	8299.17	x										x
VIT_203s0091g00740.1	28	4	598.03	0.226383	0.0800711	1.66193	0.306935	control tono	elicitado memb	49717.7	elongation factor 1-	63944.5	157535	76471.4	90690.9	104182	133379	87019.4	54001.3	56491.3	135871	100316	87186.7	x										x
VIT_208s0007g08110.1;VIT_208s0007g08110.2;VIT_207s0031g03170.1	6	5	76.97	0.226708	0.0800711	1.411	0.306653	elicitado memb	elicitado tono	72145.4	vacuolar sorting receptor	21116.6	33651.3	24355.7	17050.1	22458.2	28834.5	29423	25259	35063.4	20149.4	22234.5	21220	x									x
VIT_201s0011g06340.1;VIT_201s0011g06340.2	2	2	21.74	0.226746	0.0800711	2.27049	0.30662	elicitado memb	control tono	49494.3	1-acyl-sn-glycerol-3-phosphate acyltransferase	6549.79	9009.12	18218.8	4235.8	5933.62	8223.08	6765.71	20382.4	14611.9	8346.07	7483.02	8629.24	x										x
VIT_203s0063g01960.1;VIT_213s0106g00360.1;VIT_217s0053g01050.1	1	1	17.02	0.22813	0.0803337	3.65112	0.305427	elicitado memb	control tono	52457.9	iaa-alanine resistance protein 1	3056.32	3192.52	7361.06	2304.44	2115.16	2781.71	2281.53	12130.5	11880.8	1946.45	3549.8	4593.93	x										x
VIT_204s0008g00520.1;VIT_204s0008g00520.2;VIT_204s0008g00520.3;VIT_211s0016g02850.1;VIT_211s0016g02850.3;VIT_211s0016g02850.2;VIT_211s0016g02850.4;VIT_211s0016g02850.5;VIT_216s0013g01140.1;VIT_216s0013g01140.2;VIT_216s0013g01140.3;VIT_214s0108g00540.1;VIT_214s0108g00540.2	2	2	20.36	0.228327	0.0803435	1.36647	0.305257	contol memb	elicitado tono	17649.4	non-symbiotic hemoglobin	23653.6	30698.2	21872.1	23138.9	17736.9	19341.2	15311.6	22748.6	21259.7	22494.1	15925.9	17361.6	x										x
VIT_201s0026g01470.1	11	10	140.96	0.231934	0.0814495	1.32012	0.302189	elicitado tono	elicitado memb	53933.2	6-phosphofructokinase 3-like	35276.9	40971.3	28487.5	39723.1	41593.6	30183	35263.2	32207	33138.7	50238.6	35732.4	46845	x										x
VIT_204s0008g07070.1;VIT_204s0008g07070.3;VIT_204s0008g07070.2;VIT_204s0008g07060.1	2	2	39.63	0.231996	0.0814495	3.3505	0.302137	control tono	elicitado memb	48842.9	protein	43569.5	47438	24111.1	69839.2	86542.8	12931.8	22073.8	10925.4	17534.6	28413	21166	14254.9	x										x
VIT_200s0270g00130.1;VIT_200s0270g00130.2;VIT_204s0079g00020.1;VIT_204s0079g00020.2	17	16	275.67	0.232018	0.0814495	1.89957	0.302118	elicitado tono	elicitado memb	82873.6	eukaryotic translation initiation factor 3 subunit b-like	33474.2	85184.7	38534.9	37074.1	55365.8	73654	37567.1	32302.4	35206.7	84116.8	67019.2	48463.4	x										x
VIT_214s0068g00850.2;VIT_214s0068g00850.3;VIT_214s0068g00850.1;VIT_211s0037g00190.1;VIT_211s0037g00190.2;VIT_211s0037g00190.3;VIT_216s0050g02460.1;VIT_216s0050g02460.2;VIT_216s0050g02460.3;VIT_216s0050g02460.4;VIT_216s0050g02460.5;VIT_216s0050g02460.6;VIT_216s0050g02460.7;VIT_216s0050g02460.8	3	3	29.1	0.23274	0.0816548	1.76093	0.301511	contol memb	elicitado memb	71634.9	cysteine-rich receptor-like protein kinase 2-like	11005.2	22060.5	10502.8	7521.28	11961.8	13933	9037.97	7225.66	8478.1	9760.22	11446.2	9929.03	x										x
VIT_210s0003g03870.1;VIT_210s0003g03870.2;VIT_210s0003g03870.3;VIT_211s0016g04320.1	8	8	109.92	0.233015	0.0816711	1.6334	0.30128	control tono	elicitado memb	87854.3	potassium transporter 4-like	18255	33327.4	13383.9	23839.5	26853.1	42450.4	19533.5	20972.7	16517.8	39453.7	26933.6	23093.9	x									x
VIT_209s0002g00320.1;VIT_206s0009g02600.1;VIT_207s0005g00720.1;VIT_211s0016g00290.1;VIT_211s0016g00480.1;VIT_213s0047g00240.1;VIT_216s0022g00700.1	2	2	41.48	0.234453	0.0820625	2.84591	0.300079	control tono	elicitado tono	51955.9	ornithine aminotransferase	17621	4176.84	8097.62	13662.6	13288.3	4602.24	3619.02	8988.81	8636.85	2227.2	4578.34	4281.66	x										x
VIT_206s0004g01180.1	8	7	114.9	0.234776	0.0821091	2.46223	0.299811	elicitado tono	elicitado memb	67306.2	pectin methylesterase	20226.1	17365.8	11473.9	28168.3	22204.8	9906.92	10568.8	5520.07	8787.27	38403.5	12827.3	10019.9	x										x
VIT_209s0002g02140.1	2	2	26.12	0.234862	0.0821091	1.58627	0.29974	elicitado memb	control tono	37065.6	peroxidase	14389.8	25319.2	14615.3	11704.3	12889.7	14696.3	25876.9	16498.4	19949.7	21396.9	14278.8	12596.7	x										x
VIT_211s0016g04290.1	4	4	55.7	0.235187	0.0821746	1.8956	0.29947	elicitado memb	control tono	73736.3	endosomal p24a protein	8373.24	16072	14481.5	6124.45	4556.13	11289.8	7577.57	19662.7	14406.9	7933.18	10651.8	10696.5	x										x
VIT_205s0094g01630.1;VIT_205s0094g01630.2;VIT_205s0094g01630.3;VIT_205s0094g01630.4;VIT_205s0094g01630.5;VIT_205s0094g01630.6;VIT_205s0094g01630.7	4	4	56.96	0.23547	0.0822251	1.4791	0.299235	contol memb	elicitado tono	49897.3	3-hydroxyisobutyryl- hydrolase-like protein	19709.3	26259.6	19962.8	21883.1	16544.6	8508.73	21156.5	17404.6	23223.7	12262.8	17173.6	15139.1	x									x
VIT_214s0066g00220.1;VIT_214s0066g00220.2;VIT_217s0000g09370.1	2	2	18.33	0.237229	0.082791	1.87235	0.297785	contol memb	control tono	52269.8	apyrase-like protein	27930.4	56578.7	26287.1	19771	18570.7	20833.4	51725.4	28382.2	23367.8	35533	23530.4	18528	x									x
VIT_203s0063g00370.1	4	4	56.68	0.237976	0.0830028	1.50044	0.297174	contol memb	control tono	53056.9	elongation factor chloroplastic-like	18258.1	20369.1	15043.6	13144.1	12249.7	10376.3	24843.9	13422.4	13897.2	18889.9	9725.38	9843	x									x
VIT_207s0005g02410.1	14	14	240.92	0.240483	0.083779	3.60278	0.295138	control tono	elicitado tono	67269.6	nitrite reductase	31917.3	23359.2	12701.2	69618.9	53787.8	9969.19	16039.6	13641	14454	16007.1	9972.34	11040.9	x										x
VIT_217s0000g04750.1	2	1	24.04	0.240645	0.0837865	3.36949	0.295007	contol memb	elicitado tono	28024.5	peptidyl-prolyl cis-trans isomerase	15295.8	32673.6	8427.23	21230.9	14726.7	4346.01	12579.2	3336.95	7262.24	8749.32	4022.05	3966.07	x										x
VIT_202s0025g03430.1	2	2	22.32	0.241183	0.0839248	1.63267	0.294573	elicitado tono	control tono	52953.3	udp-glycosyltransferase 1	4488.08	3736	7098.72	3841.41	3191.69	4730.65	7579.61	4372.37	3908.35	6306.55	5629.72	7270.01	x										x
VIT_208s0007g07070.1;VIT_208s0007g07070.2;VIT_208s0007g07070.3;VIT_208s0007g07070.4;VIT_206s0004g00840.1;VIT_206s0004g00840.2;VIT_206s0004g00840.3;VIT_206s0004g00840.4	3	2	25.9	0.241637	0.0840217	1.68177	0.294208	contol memb	elicitado tono	60160.8	gmp synthase	3810.21	6617.08	4008.35	2740.07	3029.6	3306.08	4010.43	1952.62	3856.01	4063.15	2375.24	2145.19	x										x
VIT_205s0020g01830.1	4	1	60.48	0.241779	0.0840217	1.40434	0.294095	elicitado memb	control tono	50841.1	dead-box atp-dependent rna helicase 37-like	7056.39	8423.28	7682.81	4150.88	8800.37	6145.05	7457.37	9707.02	9653.26	7139.3	7512.56	6578.11	x										x
VIT_214s0068g01700.1	1	1	36.65	0.242078	0.0840399	1.78759	0.293854	elicitado tono	elicitado memb	21952.6	integral membrane family protein	40147.2	66912.1	44641.5	30701.4	51509.1	76789.6	30462.1	41493.4	74384.5	73895.6	118199	69501.8	x										x
VIT_209s0002g00550.3;VIT_209s0002g00550.5	1	1	17.45	0.24275	0.084224	2.62648	0.293317	elicitado memb	control tono	13594.7	atp synthase beta subunit	12639.3	3267.9	19667.2	5858.32	8029.96	11916.4	14624.8	38862.8	14287.9	13324.4	30168.2	16469.1	x										x
VIT_200s0551g00010.1;VIT_200s0551g00010.2	1	1	24.07	0.243903	0.0845298	1.89875	0.292399	control tono	elicitado memb	41439.4	zinc finger	33768.8	22931.3	83292	51256.7	83702.2	130819	54448.7	45805.5	39721.3	50930.7	63338	92662	x									x
VIT_218s0001g11270.1	2	2	34.34	0.243916	0.0845298	1.55552	0.292389	contol memb	elicitado tono	27264.2	3-isopropylmalate small subunit	11072.1	8372.28	7760.09	10925.8	7121.09	8155.3	9994.42	7029.34	5548.79	8831.9	3874.28	4782.86	x										x
VIT_214s0060g01510.1	2	2	23.45	0.244433	0.0846598	1.73772	0.291979	contol memb	control tono	52946	serpin-zx	11609.2	15227.1	13212.5	7867.19	6402.25	8777.29	15389.8	4888.48	7707.92	11910.5	10764.3	7867.25	x										x				x
VIT_202s0087g00400.1;VIT_202s0087g00400.2	9	1	161.57	0.245007	0.0848094	1.40092	0.291525	contol memb	control tono	59120.2	importin subunit alpha-1-like	63056.1	89755.3	79955.1	45403.4	79900.2	40848.8	92933.3	63989.9	71835.7	67574.3	68602.9	55248.3	x										x
VIT_213s0019g02360.1;VIT_213s0019g02360.2;VIT_208s0007g01060.1;VIT_208s0007g01060.2;VIT_208s0007g01060.3;VIT_208s0007g01060.4;VIT_208s0007g01060.5;VIT_215s0024g00720.1	2	2	25.74	0.246358	0.0852273	1.89753	0.290463	contol memb	control tono	44695.2	protein notum homolog	10039.5	26603.5	12993.1	7694.19	8549.29	9914.77	17091.2	12651.4	11721.2	16439.7	8558.28	9867.4	x										x
VIT_205s0124g00360.1;VIT_208s0007g06750.1	9	9	191.25	0.248698	0.0858375	1.87823	0.288637	elicitado tono	control tono	78489.5	pyrroline-5-carboxylate synthetase	35734.9	52476.9	34616	23242.1	32985.4	27808.2	46215	23156.1	29847.3	84521.2	37345	35971.6	x										x
VIT_214s0060g01960.1	9	7	113.88	0.248855	0.085842	1.72447	0.288515	contol memb	control tono	44618.4	protein kinase domain-containing protein	33582.4	73752.2	28963.8	24009.6	26183.9	28844.3	32090	22714.3	35534.3	29913.3	24683.7	25803.2	x										x
VIT_205s0049g01240.1;VIT_205s0049g01240.2;VIT_205s0049g01240.3;VIT_205s0049g01240.4;VIT_207s0005g03710.1;VIT_207s0005g03710.2;VIT_207s0005g03710.3;VIT_209s0002g01740.1;VIT_211s0016g01950.1;VIT_211s0016g01950.2;VIT_211s0016g01950.3;VIT_211s0016g03460.1;VIT_211s0016g03460.2;VIT_211s0016g03460.3;VIT_211s0016g03460.4;VIT_211s0016g03460.5;VIT_211s0016g03460.6;VIT_211s0016g03460.7;VIT_211s0016g03460.8	2	2	16.47	0.249979	0.0861797	2.19737	0.287647	elicitado tono	contol memb	63989.3	pectinesterase family protein	20672.8	28115.4	9580.77	22911.6	29011.2	21254.1	40828.6	11305	34874.6	57072.9	36320.1	34865.4	x										x
VIT_218s0001g14670.1;VIT_218s0001g14670.2;VIT_218s0001g14670.3;VIT_218s0001g14670.4;VIT_203s0038g02380.1;VIT_204s0023g03860.1;VIT_204s0023g03860.2;VIT_204s0023g03860.3;VIT_215s0021g01130.1	2	1	20.46	0.251374	0.0866102	1.87526	0.286576	elicitado tono	control tono	52563.4	casein kinase i	3061.47	9159.44	2811.95	2114.37	3003.87	3593.91	3813	3325.39	3664.2	5818.22	6018.2	4501.13	x										x
VIT_203s0038g04490.1;VIT_209s0070g00580.1	2	2	25.42	0.252118	0.0867971	1.53276	0.286007	contol memb	elicitado memb	21846.9	rac-like gtp-binding protein rac1	18045.9	33424.8	20586.2	15440.2	17015.1	22264.4	19495.8	11614.9	15900.6	21102.4	20799.9	17950.9	x										x
VIT_204s0023g03620.1;VIT_204s0023g03620.2;VIT_204s0023g03620.3;VIT_204s0023g03620.4	2	2	31.57	0.252305	0.0867971	2.57219	0.285864	elicitado memb	control tono	54279.2	diaminopimelate decarboxylase	18227.6	23918.1	11615.4	10212.4	7026.35	4018.55	33704.9	5324.3	15648.6	13815.4	7754.9	6380.87	x										x
VIT_210s0003g00260.1;VIT_217s0000g05530.1;VIT_217s0000g05530.2	4	4	76.87	0.252353	0.0867971	1.50261	0.285827	control tono	elicitado tono	42107.3	26s proteasome non-atpase regulatory subunit 4	19769.7	31271.2	15904	31119.5	27384.3	25244.7	23057.7	16987.1	18398.1	25725.7	16800.4	13209.2	x										x
VIT_200s0203g00140.1	3	2	28	0.252605	0.0868335	1.39893	0.285636	elicitado memb	elicitado tono	37902.5	protein	6936.35	7124.91	9353.08	7019.21	11395.7	11452.9	12330.4	8088.98	11934.2	7000.1	9479	6648.35	x										x
VIT_203s0038g01820.1	2	2	17.48	0.254085	0.0872361	1.44088	0.284513	elicitado memb	control tono	31136.3	octicosapeptide phox bem1p domain-containing protein	5713.99	11801.6	6745.7	5774.35	5000.36	6524.69	7238.22	10228.7	7459.44	7420.57	5110.93	5523.16	x									x
VIT_211s0016g01720.1	1	1	23.67	0.256058	0.0877672	1.63652	0.283029	elicitado memb	control tono	27413.7	translocon-associated protein subunit alpha	24466.2	58782.4	34171.2	24267.8	23975.7	39576.2	41968.9	57367.4	44382.1	32514.9	41227.8	37529.9	x										x
VIT_203s0038g03570.1;VIT_203s0038g03570.2;VIT_203s0038g03570.3	2	1	20.17	0.256684	0.08783	1.93129	0.282561	control tono	elicitado memb	57639.6	threonine synthase	18790.1	10911.2	15493	22089.7	18810.6	6504.83	10602	7576.1	6367.67	11280.7	9622.67	9899.03	x										x
VIT_207s0151g00320.1	4	1	46.9	0.258861	0.0883409	1.4588	0.280944	elicitado tono	contol memb	60452.5	l-ascorbate oxidase homolog	4692.91	5662.66	4844.25	4282.32	5825.78	6319.86	5067.91	4730.27	6080.63	10265.8	6538.48	5369.25	x										x
VIT_218s0001g00380.1;VIT_218s0001g00380.3;VIT_218s0001g00380.5;VIT_218s0001g00380.2;VIT_218s0001g00380.4;VIT_218s0001g00380.6;VIT_218s0001g00380.7	2	2	18.74	0.258919	0.0883409	1.3392	0.280901	control tono	elicitado tono	99930	pentatricopeptide repeat-containing protein	17321.2	26340.4	17540.7	22176.1	22457.8	32602.1	20105.7	21368.1	22956.9	19357.3	19130.6	19185.2	x										x
VIT_207s0031g01380.1;VIT_216s0098g00920.1	2	2	23.33	0.259869	0.0886142	1.90423	0.2802	control tono	elicitado memb	43003.1	alcohol dehydrogenase-like protein	4286.51	6292.64	2188.02	9669.5	5003.52	5801.73	4617.78	3188.09	2946.37	4468.85	2496.28	4934.62	x										x
VIT_219s0014g00470.1;VIT_219s0014g00500.1;VIT_219s0014g00520.1	2	2	27.22	0.260594	0.0887925	1.52334	0.279668	elicitado memb	contol memb	56438.1	cytochrome p450	5545.71	7021.46	3094.83	5919.05	5932.1	4029.01	6507.28	6960.47	10390.7	8486.1	6163.4	5672.98	x										x
VIT_206s0004g04340.1	4	1	54.86	0.26069	0.0887925	1.67288	0.279598	contol memb	control tono	111985	probable leucine-rich repeat receptor-like serine threonine-protein kinase at3g14840-like	9957.31	21901.7	10524.3	9365.79	6308.11	9661.61	10126	9628.19	10186.6	11249.8	8927.53	11466.9	x										x
VIT_214s0066g00140.1	4	4	88.94	0.261512	0.0890214	1.58586	0.278997	elicitado memb	control tono	25841.2	rna recognition motif-containing protein	10573	13756.8	15357.7	4840.11	11692.6	11080.1	17152.9	13317.4	13319.8	12259.3	15553.2	8743.53	x										x
VIT_202s0012g00910.1;VIT_202s0012g00910.2;VIT_202s0012g00910.3;VIT_218s0001g07680.1	5	3	68.48	0.262443	0.0892618	1.51519	0.278318	elicitado memb	elicitado tono	34768.7	rna-binding protein cp31	18481.1	24211.7	21944.4	12232.8	19134.1	18022.4	32382.5	19532.6	18554.1	20477.6	16565.7	9465.21	x									x
VIT_201s0127g00720.1;VIT_201s0127g00720.2;VIT_201s0127g00720.3;VIT_201s0127g00720.4	4	4	44.33	0.262518	0.0892618	1.44048	0.278264	contol memb	control tono	49785.2	ap-2 complex subunit mu	14523.8	23756.8	16394	11631.4	11442.9	14881.4	12106.3	17702.2	17480.8	14241.8	14339.7	18466.2	x										x
VIT_207s0031g00980.1	1	1	18.66	0.265244	0.0900522	2.90702	0.276295	control tono	elicitado memb	31044.1	carbonic anhydrase	9773.78	8419.77	3730.19	13677.9	16049.5	3312.07	4808.65	2394.28	4162.48	4725.71	5846.19	3064.76	x										x
VIT_210s0003g03950.1;VIT_210s0003g03950.2;VIT_210s0003g03950.3;VIT_208s0007g04510.1;VIT_208s0007g04510.2;VIT_208s0007g04510.3;VIT_208s0007g04510.4;VIT_208s0007g04510.5	2	2	33.07	0.265296	0.0900522	2.89809	0.276258	elicitado tono	elicitado memb	51929.6	aspartate aminotransferase	5394.82	8396.61	4908.53	9204.63	2820.55	3528.34	3655.39	3025.23	3184.15	6783.93	17826.6	3978.45	x										x
VIT_213s0067g02990.1	4	4	39.86	0.26563	0.0901144	2.12239	0.276018	elicitado memb	control tono	43387.5	endoplasmic oxidoreductin-1	3564.74	4570.82	5385.73	2321.18	2701.23	5112.77	3253.51	9730.93	8526.36	2830.31	3849.1	5327.82	x										x
VIT_209s0002g02600.1	6	5	83.39	0.266186	0.0902513	7.91665	0.275621	control tono	elicitado tono	31569.7	manganese superoxide dismutase	71053.2	14242.4	9982.85	105625	66007.3	7263.2	9170.8	15949.7	23879.5	6263.52	8349.94	7983.93	x							x			x					x
VIT_218s0001g06150.1;VIT_218s0001g06020.1;VIT_218s0001g06170.1	2	2	27.6	0.266839	0.0904212	1.39518	0.275155	contol memb	elicitado tono	22529.4	charged multivesicular body protein 1b	16669.5	18217.3	21575.6	11671.8	22258.1	14404.7	18647.1	15670.3	17073.9	11498.4	13612.1	15359.2	x										x
VIT_215s0021g01160.1;VIT_215s0021g01160.2;VIT_215s0021g01160.3;VIT_215s0021g01160.4;VIT_217s0053g00760.1;VIT_217s0053g00760.2;VIT_217s0053g00760.3	2	2	46.6	0.26825	0.0907446	1.8835	0.274152	elicitado tono	contol memb	34616.5	protein	7734.07	13438.7	9309.15	11006.9	14585.8	17819.8	16645	9552.15	9184.6	30383	15244	11785.5	x										x
VIT_213s0019g04190.1;VIT_213s0019g04190.2;VIT_213s0019g04190.3;VIT_213s0019g04190.4;VIT_206s0004g02960.1	10	9	126.41	0.26888	0.0909059	1.77568	0.273707	control tono	elicitado memb	90484.1	heterogeneous nuclear ribonucleoprotein q	50953.9	130760	46579.6	107920	90936.6	109290	66824.6	53619.9	53093.3	103188	61754.8	59862.3	x										x
VIT_216s0050g00750.1	3	3	45.43	0.269286	0.0909399	1.66235	0.273421	elicitado memb	control tono	46378.7	chorismate synthase	49327.1	48136.1	41510.7	33507.2	55161.2	40126	102452	67028.8	44620.8	70904.3	48606.7	41760.2	x										x
VIT_206s0061g01240.1	2	1	26.46	0.270616	0.0912855	2.1822	0.272486	control tono	elicitado memb	67812.3	short-chain dehydrogenase tic chloroplastic-like	5316.7	9163.69	5698.81	4997.41	17806.8	8731.97	4878.99	3985.52	5587.08	6396.5	6899.77	4418.6	x										x
VIT_201s0011g00680.1	4	4	78.59	0.271198	0.0914301	2.34927	0.272079	control tono	elicitado tono	39149.8	histone deacetylase	163952	51897.3	186378	68850.7	121209	229276	144202	106904	96594	68064	67201.6	43230.6	x										x
VIT_201s0026g00310.1;VIT_201s0026g00310.2;VIT_201s0026g00310.3;VIT_201s0026g00310.4	4	1	41.73	0.273547	0.0920657	1.50462	0.270446	elicitado tono	elicitado memb	16481.6	40s ribosomal protein s19	26601.9	41331.4	32797.7	28742.3	43054.6	38661.9	38539.4	25683	26270.7	51506	52662.3	31989.5	x										x
VIT_213s0073g00580.1	6	6	75.9	0.276598	0.0929029	1.45554	0.268351	contol memb	control tono	97509.7	ap-1 complex subunit gamma-1	15672.8	27748.4	14978	12863	14535.3	12723.8	18525.5	14579.5	16488.6	18982.5	16485.8	14919.4	x										x
VIT_206s0004g01510.1	2	2	19.59	0.276659	0.0929029	1.92636	0.26831	elicitado memb	contol memb	29122.7	small nuclear ribonucleoprotein associated protein b	1082.99	2663.99	1501.43	974.916	1644.99	3702.37	2492.14	4039.53	3578.63	3407.21	3823.87	1735.68	x										x
VIT_219s0014g01370.1;VIT_219s0014g01150.1;VIT_219s0014g01110.1;VIT_219s0014g01120.1	1	1	15.63	0.278712	0.093474	1.60069	0.266916	contol memb	elicitado tono	101966	linoleate 13s-lipoxygenase 2- chloroplastic-like	8247.57	7293.04	9360.39	10013.4	8331.42	3899.46	5736.95	5704.2	6151.44	5306.89	6536.86	3712.66	x				x						x
VIT_205s0020g04610.1;VIT_218s0122g00240.1	14	13	245.47	0.279865	0.0937679	2.12155	0.266139	elicitado tono	elicitado memb	50814.5	protein	65514.2	137447	63120.5	42318.7	132245	166708	66593.2	46064.7	57872.7	132117	133121	96551	x										x
VIT_218s0001g00480.1	5	5	55.44	0.280396	0.0938585	2.09295	0.265781	contol memb	elicitado memb	69515.4	protein	16556.3	41210.8	12328.8	12747.7	13259.1	17875.5	13029.4	9076.49	11385.6	17095.2	10915.1	12216.5	x										x
VIT_206s0061g00450.1;VIT_206s0061g00450.2	16	16	305.31	0.28045	0.0938585	1.57614	0.265745	control tono	elicitado memb	57663.6	t-complex protein 1 subunit beta	78864.2	121975	94621.8	66226.8	151902	105003	77343.3	60079.5	67591.7	107882	109902	77357.2	x										x
VIT_212s0028g03180.1	5	5	67.08	0.281007	0.0939921	1.49295	0.265372	elicitado tono	control tono	59778.9	amp dependent	10627.7	18637.3	13745.1	10041.4	8740.17	13764.6	8376.14	12243.8	16286.5	14124.1	16316.2	18149.3	x										x
VIT_217s0000g00210.1;VIT_217s0000g00210.2;VIT_217s0000g00210.4;VIT_217s0000g00210.3	4	2	48.53	0.283238	0.0945257	1.35432	0.263887	contol memb	elicitado tono	18334.6	uncharacterized protein at4g28440	21998.1	33333.3	19407.1	18999.7	25357.2	23452.8	26180.1	22280.6	23800.3	21717.8	18281.2	15186.4	x										x
VIT_213s0019g02350.1	2	2	31.88	0.284856	0.0950125	2.3605	0.262818	contol memb	control tono	64300.7	calcium-dependent phospholipid-binding copine-like protein	4308.25	15620.4	5020.89	3114.16	1948.75	5506.73	4334.07	5263.09	6213.46	5230.49	3880.26	4407.01	x										x
VIT_219s0090g01660.1;VIT_219s0090g01660.2	2	2	19.78	0.285818	0.09528	1.93054	0.262186	contol memb	elicitado tono	28661.3	protein	7152.93	5111.71	9311.19	6350.78	5594.03	1660.73	4674.76	7723.51	6882.87	1944.87	3639.41	5591.76	x									x
VIT_205s0136g00285.1	5	4	56.42	0.286327	0.0952897	1.33209	0.261853	elicitado memb	control tono	50699.4	protein	14349.3	17432.1	13513	12060.9	13346.1	14915.3	21553.6	16979.1	15180.4	19920.1	15708.3	12880.5	x										x
VIT_214s0030g02020.1;VIT_214s0030g01970.1;VIT_214s0030g01970.10;VIT_214s0030g01970.2;VIT_214s0030g01970.5;VIT_214s0030g01970.6;VIT_214s0030g01970.11;VIT_214s0030g01970.3;VIT_214s0030g01970.4;VIT_214s0030g01970.7;VIT_214s0030g01970.8;VIT_214s0030g01970.9	3	1	45	0.286649	0.0953434	2.84798	0.261642	elicitado tono	elicitado memb	12420.8	vesicle-associated membrane synaptobrevin 7b	1509.3	1524.49	2656.93	1518.21	780.405	5104.34	1959.26	2373.38	273.922	3298.21	5999.4	3821.8	x										x
VIT_217s0119g00150.1;VIT_217s0119g00280.1;VIT_217s0119g00240.1	3	3	34.48	0.287956	0.0955936	1.24316	0.260791	control tono	elicitado memb	38781.7	auxin-induced protein pcnt115	9873.26	14167.1	9740.93	13913.1	12058.8	14436.8	11792.7	10798.1	9914.23	13027.5	12497.9	10405.2	x										x
VIT_209s0002g01800.1;VIT_209s0002g01800.2;VIT_209s0002g01800.3	3	3	44.53	0.288043	0.0955936	1.50158	0.260734	contol memb	elicitado tono	22800.7	tumor-related protein	26463.4	51900.5	29065.6	21930.1	26035.9	29617	25233.7	29737.5	33511.8	19117	27258.8	25168.5	x										x
VIT_204s0008g06770.1	6	4	82.62	0.288908	0.0957739	1.44815	0.260174	contol memb	elicitado tono	60844	dihydrolipoyllysine-residue acetyltransferase component 2 of pyruvate dehydrogenase complex	53137.9	61187	36788.2	50628.6	46660.5	39268.8	41510.4	29302.1	48404.4	43557.7	34409.5	26382	x										x
VIT_213s0074g00150.2;VIT_213s0074g00150.6;VIT_213s0074g00150.1;VIT_213s0074g00150.3;VIT_213s0074g00150.4;VIT_213s0074g00150.5	2	2	18.68	0.290418	0.0961672	1.72671	0.259201	contol memb	elicitado tono	97948	eukaryotic initiation factor iso-4f subunit p82-34-like	7347.18	13804.7	6556.86	5123.74	6865	4886.14	8496.51	3561.97	6888.85	5198.1	6037.98	4811.03	x										x
VIT_214s0108g00460.1;VIT_217s0000g05970.1;VIT_201s0026g02110.1	2	2	21.15	0.291707	0.0964867	1.42601	0.258374	control tono	elicitado memb	63880.9	dihydrolipoyllysine-residue acetyltransferase component 1 of pyruvate dehydrogenase mitochondrial-like	7801.53	4620.91	6249.56	7737.79	7157.83	6582.49	5025.66	4062.84	5973.14	6729.55	5569.83	3274.57	x										x
VIT_207s0031g02040.1;VIT_207s0031g02040.2;VIT_207s0031g02040.3;VIT_207s0031g02040.4;VIT_207s0031g02040.5;VIT_207s0031g02040.6	7	7	142.83	0.293039	0.0968734	1.51657	0.257525	elicitado tono	elicitado memb	23107.3	40s ribosomal protein	26366.9	57786.8	34263	35230.4	47871.5	70105.5	35354.3	37966.3	37884.9	63902.4	61725.5	43023	x									x
VIT_218s0001g07960.1;VIT_218s0001g07960.3;VIT_218s0001g07960.2;VIT_200s0211g00120.1;VIT_200s0211g00070.1;VIT_200s0211g00160.1;VIT_200s0211g00100.1;VIT_200s0211g00090.1	5	4	75.51	0.29669	0.0978631	1.60653	0.255221	contol memb	elicitado tono	28159.9	ribonuclease p protein subunit p25	34112.1	66434.1	34455.6	33825.3	41912.8	36642.2	23598.5	44885.4	34951.9	28852.2	27301.4	27879.6	x								x		x
VIT_202s0025g03150.1	19	18	402.11	0.29896	0.0985028	2.07443	0.253806	control tono	elicitado tono	57118.5	mitochondrial serine hydroxymethyltransferase	164558	109766	81958.9	170287	235736	86418.1	149026	76886.5	177130	120899	57958.7	58527.5	x										x
VIT_208s0040g01200.1;VIT_208s0040g01200.4;VIT_208s0040g01200.2;VIT_208s0040g01200.3;VIT_208s0040g01200.5	2	2	21.46	0.300147	0.0988338	3.04809	0.253071	elicitado tono	contol memb	107744	nucleoporin autopeptidase	5136.39	5829.86	6689.52	4713.45	7674.3	8753.47	9532.55	5824.12	6433.36	38171.3	8979.71	6665.41	x										x
VIT_205s0049g01980.1;VIT_205s0049g01980.2;VIT_205s0049g01980.4	6	6	83.14	0.300297	0.0988338	1.44439	0.252979	control tono	contol memb	30735.5	rossmann-fold nad -binding domain-containing protein	32686.3	40086.6	26924.5	46027.4	36498.6	61475.5	32743.8	49530.8	47345	35783.8	37187.5	49124.1	x										x
VIT_211s0016g00470.1	5	1	54.09	0.302636	0.0994388	1.91789	0.251543	elicitado memb	contol memb	55348.5	3-isopropylmalate dehydratase-like	5868.95	6477.02	4660.86	7503.41	6300.43	4524.21	18005	7689.17	6923.06	10238.2	6516.35	4587.36	x										x
VIT_205s0077g01560.1	11	8	166.49	0.304268	0.0999199	1.50695	0.250548	elicitado tono	elicitado memb	94115.5	sucrose synthase sus1	17226.2	28226.3	19848	19438.8	22455.5	17271.1	19775.9	12200	17979.2	32919	24242	18119.1	x										x
VIT_214s0083g00460.1;VIT_214s0083g00460.2;VIT_214s0083g00460.3;VIT_214s0083g00460.4;VIT_200s0370g00040.1;VIT_200s0370g00040.2;VIT_203s0038g02000.1;VIT_203s0038g02010.1;VIT_203s0038g02030.1;VIT_213s0047g00620.1;VIT_213s0067g02600.1	13	2	239.07	0.304709	0.100009	4.45499	0.250281	elicitado tono	contol memb	17443.6	pathogenesis-related protein 10	45556	64595.6	36927	54481.3	50814.2	50599.4	417623	65657.5	83191.9	528069	67737.5	59427.7	x							x			x					x
VIT_206s0004g02910.1	2	2	23.08	0.304885	0.100012	1.69588	0.250175	elicitado memb	contol memb	54541.7	tryptophan synthase beta chain	5945.8	6149.65	3677.87	6910.2	5012.64	5891.13	13621.6	5166.3	7961.69	12244.9	6440.34	6774.31	x										x
VIT_200s0270g00120.1	2	2	23.09	0.305794	0.100145	2.2989	0.249625	contol memb	control tono	50115.8	ruvb-like 1-like	39156.9	88010.5	32689.7	22701.1	30915.9	15919.4	50461.3	19849.6	42420.3	57691.6	34308.4	22938.6	x										x
VIT_214s0060g00480.1;VIT_214s0060g00480.2;VIT_214s0060g00480.3;VIT_214s0060g00480.4;VIT_206s0009g01200.1;VIT_206s0009g01200.2;VIT_208s0040g00070.1;VIT_208s0040g00070.2;VIT_210s0003g03710.1;VIT_210s0003g03710.2;VIT_210s0003g03710.3;VIT_218s0001g11320.1	2	2	33.71	0.306908	0.100399	2.97942	0.248954	elicitado memb	control tono	21719.2	kunitz-type trypsin inhibitor	7128.08	49580.1	7382.08	4947.56	18058	7249.04	29151.1	17799.9	43190.2	11394.3	16044.2	24267.1	x										x
VIT_204s0043g00440.1;VIT_204s0043g00440.2	18	5	384.33	0.307427	0.100514	2.22519	0.248642	contol memb	elicitado tono	43386.4	s-adenosylmethionine synthase-like isoform 1	82669.4	166634	66814.2	110526	117447	57405.4	158845	53164.6	43789.3	72230.6	41949.5	27882.8	x										x
VIT_206s0004g06870.1	8	1	130.39	0.309069	0.100995	1.1813	0.247661	contol memb	elicitado tono	22895.1	40s ribosomal protein s5	21579.7	22890.6	27969.1	21333.6	24720.4	17974.9	25081.6	22394.4	22371.6	20439.6	21042.1	19839.9	x										x
VIT_218s0076g00310.1;VIT_218s0076g00310.2	9	2	163.81	0.309258	0.101002	1.60593	0.247549	control tono	elicitado memb	43598.1	proliferation-associated protein 2g4-like	12526.3	20514.2	7747.1	16974.3	17894.6	17940.3	13039	7155.61	12689.3	16249.7	13063.6	11715.8	x										x
VIT_213s0106g00790.1	7	7	84.62	0.309474	0.101017	1.42128	0.24742	contol memb	elicitado memb	153195	eukaryotic translation initiation factor 5b	22334.3	38689.4	21387.5	17050.7	27753.1	27909.2	18061.2	20337.4	19585.1	24726	28165.2	27929.1	x										x
VIT_208s0007g08690.1;VIT_208s0007g08690.2	3	3	35.13	0.310302	0.101194	1.48794	0.246929	elicitado tono	elicitado memb	47095.7	mevalonate diphosphate decarboxylase	14097	17559.5	9925.61	15544.6	18376.3	13067.5	18897.5	8101.46	13930.5	25225.1	17687.9	17987.9	x										x
VIT_219s0014g04660.1;VIT_219s0014g04660.2;VIT_219s0014g04660.3;VIT_207s0104g00460.7;VIT_209s0096g00060.1	2	2	31.3	0.311199	0.101381	1.50606	0.246398	contol memb	elicitado memb	104966	villin 2	11458.8	16506	10497.9	7144.51	14757.1	10363.5	9498.98	6328.83	9710.82	10395.9	15236	10946.9	x										x
VIT_210s0003g04630.1;VIT_210s0003g04630.2;VIT_206s0004g02770.1;VIT_206s0004g02770.2;VIT_206s0004g02770.3;VIT_206s0004g02770.4;VIT_206s0004g02770.5;VIT_206s0004g02770.6;VIT_210s0003g04630.3;VIT_210s0003g04630.4	10	8	218.5	0.311272	0.101381	1.6145	0.246355	contol memb	elicitado tono	21739.5	quinone reductase family protein	222013	363885	200820	144382	226036	193010	228886	141522	239400	208429	165822	113030	x										x
VIT_218s0001g08010.1;VIT_211s0016g04880.1;VIT_217s0000g07170.1	2	2	17.58	0.312406	0.101639	1.38479	0.245687	elicitado tono	elicitado memb	88540.1	sit4 phosphatase-associated-like protein	4865.63	9489.34	6141.93	6020.23	4998.07	7390.47	5170.36	6208.37	5820.16	7463.46	7460.75	8892.69	x										x
VIT_207s0005g00290.1	10	8	177.54	0.315154	0.102421	1.50734	0.244081	contol memb	control tono	54175.6	atp binding	66243.5	149884	81970	49988.1	92853.5	54922.3	99673.6	77187.2	86631.2	56581.2	79647.7	61824.3	x									x
VIT_208s0032g00981.1	1	1	33.93	0.316114	0.102593	2.1795	0.243524	contol memb	elicitado memb	36489.5	universal stress protein	32791.1	88970.6	32380.5	35872.6	45965.1	16446.9	22849.7	21242.9	26631	30107.6	38482.4	31914.3	x										x
VIT_214s0006g01990.1;VIT_218s0001g04160.1;VIT_218s0001g04160.2	1	1	22.94	0.317039	0.102754	1.72938	0.242988	control tono	elicitado tono	15353	expp1 protein precursor	13018.9	24056.6	10421	10632.6	18785.6	25723.8	13601	9264.14	11896.4	10229.3	12610	9046.1	x										x
VIT_202s0012g00710.1;VIT_202s0012g00710.2;VIT_215s0021g00640.1;VIT_215s0021g00640.3;VIT_215s0021g00640.4;VIT_215s0021g00640.5;VIT_200s0665g00040.1;VIT_200s0665g00040.2;VIT_200s0665g00040.3;VIT_215s0021g00640.2	4	4	47.87	0.318417	0.103088	1.41121	0.242195	contol memb	elicitado memb	50990.7	eukaryotic translation initiation factor 5-like	27952.3	39369.4	22250.5	26085.6	25829	25959.1	26589.4	14687.5	22194.9	26620.4	23316.6	21431.9	x										x
VIT_201s0011g00620.1;VIT_201s0011g00620.2;VIT_201s0011g00620.3	6	5	95.79	0.3188	0.103156	1.52814	0.241975	elicitado tono	elicitado memb	23247.1	ras-related protein rabh1b	14158.2	27129.9	14415.7	15834.1	20229	32656.7	15585.9	16800.9	17044.3	31189.4	22454.8	21893.4	x										x
VIT_210s0116g01540.1;VIT_210s0116g01540.2;VIT_210s0116g01540.3	12	5	170.19	0.321279	0.103902	1.4372	0.240561	control tono	elicitado memb	29842.9	14-3-3-like protein gf14 iota	18030.3	24688.5	16001.9	23008.3	25581.5	20004.4	18266.2	11894.7	17566.9	24793.3	15185.8	13051.6	x										x
VIT_204s0044g01750.1	10	10	184.05	0.32182	0.10402	3.8722	0.240254	control tono	elicitado tono	44761.5	aminomethyltransferase	79741.5	33814	20470	133881	103229	18272.5	24995.1	25747.6	43024	24549.7	23272.6	18130.5	x										x
VIT_200s0698g00010.1;VIT_200s0698g00010.2;VIT_204s0044g00020.1;VIT_200s0698g00010.3;VIT_200s0698g00010.5;VIT_200s0698g00010.6;VIT_200s0698g00010.4;VIT_200s0698g00010.7;VIT_204s0044g00020.2;VIT_203s0088g00950.1;VIT_203s0088g01100.1;VIT_211s0016g04500.1	5	5	79.86	0.324013	0.104615	1.63468	0.239017	contol memb	elicitado tono	40072.8	thioredoxin reductase	50757.5	56189.2	26747.1	52291.4	30408.8	27400.7	35795.8	31577.5	37325.5	26637	28629.4	26519.4	x										x
VIT_212s0028g02660.1;VIT_212s0028g02660.2;VIT_212s0028g02660.3	21	15	348.43	0.324849	0.104825	1.70813	0.238548	elicitado memb	control tono	57250.5	catalase	62065.2	45832.3	57618.7	57932.1	45673.8	39759.8	47398.6	82054	115434	45703.2	70084.8	102989	x										x
VIT_203s0063g00610.1;VIT_203s0063g00610.2;VIT_203s0063g00610.3;VIT_215s0048g01980.1	2	1	16.81	0.327987	0.105582	1.73409	0.2368	elicitado tono	control tono	77722.3	acyl- oxidase acx3	5855.37	11055.3	5906.56	7449.38	1979.39	5553.03	5683.17	7141.85	7341.51	6319.44	8305.54	11354.8	x										x
VIT_202s0025g00130.1;VIT_202s0025g00130.2;VIT_202s0025g00130.3;VIT_215s0046g01870.1	5	4	71.42	0.328213	0.105582	1.77617	0.236676	elicitado tono	contol memb	69212.3	arp protein	12276.5	18648.8	19438.2	10875.3	14851.8	33362.5	15933.6	21958.8	27229.1	20482.4	30843.6	38128.4	x										x
VIT_218s0001g00810.1	3	3	53.76	0.328248	0.105582	1.55859	0.236656	elicitado tono	contol memb	27739.5	plac8-like protein	12424.4	17919.6	15589.8	9233.69	14378.6	27386.9	13310.7	21985.7	16439	25613.9	23502.8	22475.3	x										x
VIT_209s0070g00050.1	1	1	18.84	0.328584	0.105633	7.54925	0.236471	contol memb	elicitado tono	40705.7	24-sterol c-methyltransferase	753.48	2244.5	3415.17	1050.96	0	820.523	715.82	2752.74	1583.67	83.4917	312.828	453.188	x										x					x
VIT_201s0010g02900.1;VIT_201s0010g02900.2;VIT_210s0042g00380.1	7	4	103.35	0.328892	0.105675	1.36916	0.236301	control tono	contol memb	25455.7	40s ribosomal protein s12	22208.1	32076.6	22925.9	39161.7	40187	26364.7	29388	36078.3	23629.4	30500.2	27862.4	30484.9	x										x
VIT_214s0083g00970.1	8	8	106.62	0.3292	0.10571	1.77296	0.236131	control tono	elicitado memb	29380.8	proteasome epsilon chain precursor	30717.2	24503.3	17003.7	46156.3	46953.1	18863	23984.5	15578.3	23592.7	24612.5	25899.2	17706.6	x										x
VIT_214s0066g02380.1;VIT_214s0066g02380.2;VIT_213s0106g00770.1;VIT_219s0015g00810.1	8	3	98.36	0.33031	0.105902	1.25356	0.235521	elicitado tono	elicitado memb	34063.8	60s ribosomal protein l7a	21082.2	24750.3	30461.9	23719.2	24328.1	27418.2	15564.7	26480.3	20643.7	26670.5	24664.5	27249.2	x										x
VIT_206s0061g01260.1	7	7	92.51	0.33092	0.10604	1.5427	0.235186	contol memb	control tono	33005.5	protein sec13 homolog	22568.3	41625.8	19912.3	21791.5	20477.6	12250	30417.2	21892.4	18381	19180.2	20480.9	15555	x										x
VIT_202s0025g00900.1	2	2	16.74	0.331347	0.10612	2.31619	0.234953	elicitado memb	control tono	99899.3	morn (membrane occupation and recognition nexus) repeat-containing protein	665.196	878.556	1416.01	595.56	478.132	1875.14	1228.21	3179.76	2422.08	217.72	2178.36	682.619	x										x
VIT_201s0150g00610.1;VIT_213s0067g00860.1;VIT_213s0067g00860.2;VIT_213s0067g00860.3	22	16	355.39	0.333227	0.106607	2.97122	0.233929	control tono	elicitado tono	54237.6	6-phosphogluconate dehydrogenase	55951.8	42503.6	18890	66723.2	58731.8	11506.7	36622.1	14972.7	23373	21426.4	13364.5	11305.2	x										x
VIT_219s0085g01150.1	6	6	97.21	0.333519	0.106644	1.46469	0.23377	elicitado memb	elicitado tono	23235.7	uncharacterized protein	17172.1	26313.7	19438.5	20395.4	21126.6	22717.8	43217.2	21242.3	24042	20544.6	22983.2	16895.6	x										x
VIT_205s0094g01550.1;VIT_203s0017g00490.1	10	1	172.82	0.33524	0.107021	1.92482	0.232841	control tono	elicitado memb	47232.3	nadp-specific isocitrate	14225.1	7778.86	4455.55	16331.1	13884	7614.3	6403.65	5125.59	8124.21	6155.87	9429.08	9589.04	x										x
VIT_204s0023g01300.1	17	17	336.42	0.337276	0.107498	1.38915	0.231748	contol memb	elicitado tono	50322.4	gdp dissociation inhibitor	117070	127133	129680	104614	111652	79123.3	86180.1	77682.3	153211	82646	101098	85401	x										x
VIT_209s0002g01760.1;VIT_209s0002g01760.2;VIT_204s0008g00990.1;VIT_204s0008g00980.1	12	12	221.8	0.337706	0.107578	3.784	0.231518	control tono	elicitado tono	72157.8	xaa-pro aminopeptidase 2	76722.8	43259	15717.1	133371	80204.6	19563.1	43127.1	21227.9	37133.7	28738	14388.5	18485.3	x										x
VIT_204s0008g03800.1;VIT_204s0008g03800.2	23	2	456.39	0.340611	0.108387	1.61064	0.229976	contol memb	elicitado tono	47234.1	protein	57073.5	98532.8	42254.2	48374.8	41086.5	53771	92225	42385	56931.1	48657.8	37177.6	37010.1	x										x
VIT_217s0000g05470.1	4	3	37.87	0.341271	0.108522	1.53617	0.229627	contol memb	control tono	52887.4	lupus la	7777.21	14327.5	8254.52	5395.63	6771.83	7595.5	12071.9	6774.93	8531.51	10291.3	5781.76	5116.23	x										x
VIT_211s0037g00180.1	1	1	16.35	0.343025	0.108896	2.1547	0.228706	elicitado memb	contol memb	59603.3	nodulin-like and major facilitator domain-containing protein	1940.45	3272.3	3142.57	3133.8	1812.39	7544.32	3446.6	8163.5	6393.14	3167.39	3548.55	5094.09	x										x
VIT_202s0012g01680.1;VIT_202s0012g01680.2;VIT_202s0012g01680.3	10	10	152.76	0.3435	0.108957	1.27307	0.228458	control tono	elicitado memb	61312.5	leucine aminopeptidase	60946.8	69012.4	41025.9	63401.4	76213	64611.6	62177.4	45679	52563.7	55636.7	48994.5	59373.1	x										x
[truncated: 481 more rows]

## Sheet: Table S4
Table S4: List of proteins identified with significant differential abundance under the elicitation conditions (ANOVA p< 0.02 and fold change>4) in label-free proteomic analysis of control (C#) elicited (E#) plasma membrane (M) and tonoplast (T) fractions.													Normalized abundance
[truncated: 148 more rows]

[truncated: 1 more sheets: Table S5]
